# Supplementary material for: Genome sequencing of Inonotus obliquus reveals insights into candidate genes involved in secondary metabolite biosynthesis
Source: BMC Genomics. 2022 Apr 20;23:314. doi: 10.1186/s12864-022-08511-x (PMC9020118; doi:10.1186/s12864-022-08511-x)
Supplement: Supplementary file 2 — Additional file 2. [file 12864_2022_8511_MOESM2_ESM.xlsx]

## Sheet: Inonotus obliquus
Table S16 Gene distribution of different fungi based on the six major modules of CAZymes
g1000.t1	GT69(158-396)
g10015.t1	AA6(4-198)
g10091.t1	GH131(20-259)
g10092.t1	GH28(67-412)
g1014.t1	CE17(151-319)
g10259.t1	GH13_32(56-323)+CBM20(506-606)
g10271.t1	GH105(59-370)
g10272.t1	GH105(56-356)
g10277.t1	GH105(113-295)
g10300.t1	GH16_1(40-275)
g10312.t1	GH18(99-319)
g10313.t1	GH18(44-389)
g10314.t1	GH18(2-349)+CBM5(414-455)
g10315.t1	GH18(60-260)
g10319.t1	AA2(44-284)
g10325.t1	AA2(42-252)
g10333.t1	GH95(29-776)
g10351.t1	GH92(292-781)
g10358.t1	GH12(99-252)
g10383.t1	CE4(64-168)
g10384.t1	CE4(50-155)
g10437.t1	AA5_1(33-626)
g10480.t1	GT2_Glyco_trans_2_3(555-763)
g10481.t1	GH16_4(716-888)
g10519.t1	CE4(49-163)
g10532.t1	GH13_40(40-401)
g10540.t1	CE1(35-184)+CBM1(327-355)
g10550.t1	GH13_40(40-401)
g10563.t1	CE4(49-163)
g10589.t1	GH63(581-1031)
g10608.t1	AA2(122-362)
g1063.t1	GH1(28-480)
g10700.t1	GT2_Chitin_synth_1(462-625)
g10713.t1	GT2_Glyco_tranf_2_3(50-284)
g10744.t1	PL14_5(1-172)
g10756.t1	AA2(104-363)
g10802.t1	GH16_1(1-194)
g10848.t1	GH2(32-784)
g10849.t1	GH79(180-433)
g10865.t1	GH79(81-482)
g10867.t1	GT32(87-168)
g10931.t1	AA2(50-307)
g10940.t1	AA2(42-300)
g10944.t1	AA2(42-299)
g10946.t1	AA2(41-299)
g10958.t1	GH127(314-538)
g10959.t1	GH78(331-605)
g10967.t1	GH5_9(16-318)
g10973.t1	AA2(143-403)
g10995.t1	GT2_Glycos_transf_2(25-204)
g11021.t1	AA8(200-721)
g11029.t1	GH16_1(105-345)
g11043.t1	CE15(40-355)
g11045.t1	CE15(43-356)
g11090.t1	CE16(22-204)
g1110.t1	GT2_Chitin_synth_2(1208-1715)
g11126.t1	GH30_3(55-353)
g11181.t1	CE9(24-297
g11259.t1	GH92(292-793)
g11260.t1	GH92(311-820)
g11292.t1	GH16_4(247-576)
g11295.t1	GH18(64-428)
g1140.t1	GH92(192-712)
g11423.t1	GH28(82-407)
g11427.t1	GH18(51-417)
g1144.t1	AA2(45-298)
g1145.t1	AA2(44-210)
g116.t1	GH152(29-240)
g1171.t1	AA2(142-382)
g1202.t1	AA9(6-223)
g1225.t1	PL1_7(92-271)
g1406.t1	GH1(2-444)
g145.t1	GT4(225-423)
g1476.t1	GT15(79-353)
g148.t1	PL14(200-375)
g1485.t1	GH7(20-206
g1493.t1	GH7(20-454)
g1496.t1	GH7(20-438)
g1502.t1	AA3_2(48-629)
g151.t1	GH5_12(29-579)
g1521.t1	AA3_2(19-555)
g1524.t1	AA3_2(57-617)
g1540.t1	AA3_2(161-485)
g1615.t1	AA3_2(618-1188)
g1657.t1	AA3_2(50-635)
g1658.t1	GH152(58-280)
g1727.t1	AA1_1(76-381)
g1729.t1	AA1_1(38-339)
g1732.t1	GH10(9-167)
g1768.t1	GH30(25-453)
g1802.t1	AA1_1(35-344)
g1810.t1	AA1_1(35-340)
g1829.t1	AA1_1(37-340)
g1845.t1	AA3_2(34-572)
g1848.t1	AA3_2(34-596)
g1873.t1	GH53(36-354)
g1888.t1	GH5_15(79-24
g1897.t1	GT66(24-650)
g1903.t1	GH16_1(85-289)
g1957.t1	GT2_Glycos_transf_2(75-254)
g1977.t1	GT39(59-300)
g2025.t1	GH131(55-306)
g2201.t1	GH128(148-365)
g221.t1	GH3(37-251)
g2234.t1	GH16_19(105-259)
g2317.t1	GH13_25(1115-1570)
g2349.t1	GH128(39-256)
g2356.t1	AA1_1(38-357)
g2386.t1	GH47(236-676)
g2438.t1	CE4(149-259)
g2463.t1	GT15(98-369)
g2483.t1	GT15(51-321)
g2484.t1	GH31(336-821)
g2565.t1	GT57(198-424)
g257.t1	CE16(78-208)
g258.t1	CE16(571-771)
g2615.t1	GT2_Chitin_synth_2(430-936)
g262.t1	GH88(71-397)
g2643.t1	GT90(404-660)
g2685.t1	GH71(43-435)
g2710.t1	GH18(108-453)
g2712.t1	AA9(19-221)
g2771.t1	GH28(70-385)
g2772.t1	GH28(39-337)
g2798.t1	AA5_1(40-595)
g2841.t1	GT76(2-249)
g2985.t1	AA3_3(5-624)
g3036.t1	GH10(73-335)
g3037.t1	GH10(13-257)
g3038.t1	GH145(56-391)
g3058.t1	PL14(104-206)
g3092.t1	GH16_1(154-397)
g3114.t1	GH79(46-360)
g3115.t1	GH79(43-480)
g315.t1	GH5_30(48-508)
g3150.t1	PL38(316-566)
g3221.t1	AA9(13-220)
g3235.t1	GH5_22(59-353
g324.t1	GT15(73-326)
g3276.t1	AA5(508-1019)
g3278.t1	GH16_4(305-634)
g3283.t1	GT2_Glyco_trans_2_3(540-757)
g3285.t1	GT69(149-372)
g3292.t1	GH7(81-518)
g3294.t1	GH28(71-370)
g3298.t1	GH105(149-329)
g3317.t1	GH28(55-368)
g3318.t1	GT3(16-650)
g3319.t1	GH79(39-364)
g3398.t1	AA7(65-266)
g3434.t1	GH18(62-440)
g3528.t1	CE16(30-176)
g3577.t1	CBM1(27-54)+GH6(116-409)
g3653.t1	AA7(178-372)
g3674.t1	GH5_9(72-377)
g3675.t1	GH5_9(94-399)
g3676.t1	GH13_1(61-366)
g3694.t1	GH63(583-796)
g3730.t1	GH12(88-239)
g3748.t1	GH16_1(63-304)
g3749.t1	AA2(41-298)
g3795.t1	GH13_22(106-507)
g3891.t1	GT50(146-429)
g3900.t1	AA1_1(37-340)
g3960.t1	CE16(84-244)
g4016.t1	GH25(30-210)
g4018.t1	AA3_2(11-487)
g4019.t1	AA3_2(44-628)
g4025.t1	GH28(11-186)
g4036.t1	GT24(1341-1588)
g4045.t1	GT20(108-566)
g4048.t1	GH1(151-604)
g4062.t1	GH1(163-636)
g4068.t1	GT1(237-456)
g4072.t1	GT1(278-486)
g4083.t1	GH85(77-414)
g4107.t1	GH43_5(45-238)
g4108.t1	GT1(204-385)
g4118.t1	GT1(253-493)
g4149.t1	AA2(40-298)
g415.t1	GT4(496-667)
g4154.t1	GT39(73-313)
g4208.t1	GH16_2(238-587)
g4220.t1	GH16_1(46-267)
g4317.t1	GT8(86-293)
g4327.t1	AA9(10-223)
g4340.t1	GH16_2(223-573)
g4384.t1	GH9(49-483)
g4448.t1	GH125(162-569)
g445.t1	GT48(890-1662)
g4486.t1	GH128(72-297)
g450.t1	AA5_1(202-742)
g4547.t1	GH16_1(88-323)
g4562.t1	GH13_8(234-527)
g4609.t1	AA7(28-457)
g4613.t1	AA7(28-442)
g4630.t1	GH88(2-189)
g4644.t1	GT32(82-162)
g4666.t1	GH18(159-566)
g4705.t1	GH15(48-458)+CBM20(492-577)
g4726.t1	GH2(16-716)
g4732.t1	GT2_Chitin_synth_1(207-378)
g4738.t1	GH79(41-391)
g4778.t1	GH47(57-490)
g4903.t1	CE4(135-246)
g493.t1	GT39(132-370)
g4993.t1	CE12(20-209)
g4998.t1	GT57(62-515)
g502.t1	GT22(10-423)
g5078.t1	GH3(70-303)
g5175.t1	GT2_Chitin_synth_2(1234-1741)
g5190.t1	CBM13(33-155)
g5198.t1	PL14_4(129-340)
g528.t1	GH5_50(182-463)
g5314.t1	AA1_2(44-388)
g5368.t1	AA9(6-220)
g5381.t1	GT2_Chitin_synth_2(658-1178)
g5413.t1	AA9(6-163)
g5415.t1	AA9(8-205)
g5464.t1	GH51(161-530)
g5470.t1	GH6(43-334)
g5481.t1	GT22(57-554)
g5493.t1	GH5_9(92-397)
g5497.t1	GH5_9(94-398)
g5500.t1	GH5_9(93-377)
g5503.t1	GT17(8-201)
g5524.t1	GH47(94-573)
g5527.t1	GH5_7(253-558)
g5554.t1	GT15(92-362)
g5627.t1	GH74(88-194)
g5659.t1	GT8(6-231)
g5665.t1	AA9(10-217)
g5750.t1	GH5_5(75-357)
g5755.t1	CE1(613-872)
g5766.t1	PL35(492-676)
g5769.t1	GT21(64-295)
g5792.t1	GH92(391-739)
g5814.t1	GT2_Chitin_synth_1(201-360
g5843.t1	GH16_2(207-555)
g586.t1	GH5_9(336-642)
g587.t1	GH55(206-949)
g5873.t1	CBM21(277-399)
g5909.t1	GT8(6-256)
g5920.t1	GH16_1(154-397)
g5969.t1	GH16_1(106-335)
g5988.t1	PL8_4(510-749)
g5992.t1	CE8(118-283)
g6089.t1	GH2(35-786)
g6098.t1	GH3(68-275)
g6274.t1	GH28(881-1188)
g6328.t1	GH43_24(85-321)
g6340.t1	GT1(926-1346)
g6342.t1	GH72(18-330)
g6359.t1	GH18(34-325)
g6456.t1	GT59(24-417)
g6462.t1	CE4(215-331)
g6511.t1	GT33(1-469)
g6746.t1	AA3_2(87-640)
g6752.t1	GH31(279-823)
g6771.t1	PL14_4(109-325)
g6772.t1	PL14_4(92-312)
g6774.t1	PL14_4(100-320)
g6795.t1	GH43_5(38-291)
g6830.t1	GT49(131-440)
g6878.t1	GH28(26-314)
g6880.t1	GH71(30-453)
g6898.t1	GH43_12(45-306)
g7013.t1	AA9(8-216)+CBM1(277-305)
g7092.t1	CBM1(26-53)+CE16(95-359)
g7093.t1	GH31(350-807)
g7101.t1	AA1_1(36-346)
g7157.t1	GH5_9(312-612)
g720.t1	GH3(43-239)
g7291.t1	GH25(30-210)
g7292.t1	AA3_2(11-602)
g7293.t1	AA3_2(44-610)
g7300.t1	GH28(217-353)
g7344.t1	GH109(12-130)
g7361.t1	GH5_9(151-444)
g7378.t1	GH13_5(103-445)
g7379.t1	GH13_5(66-401)
g738.t1	GH152(28-259)
g7418.t1	AA9(9-202)
g7420.t1	AA9(8-204)
g7750.t1	GH5_7(30-314)
g7767.t1	CBM1(7-34)+GH10(74-388)
g7768.t1	GH10(82-381)
g7770.t1	GH10(20-332)
g7801.t1	AA14(31-261)
g7815.t1	PL1_7(75-253)
g7823.t1	GH79(167-381)
g7874.t1	AA3_2(28-602)
g7890.t1	GH10(39-337)
g7902.t1	GH47(88-610)
g793.t1	AA6(55-250)
g7953.t2	GH30_3(366-787)
g7969.t1	GH27(1-315)
g8038.t1	AA9(65-274)
g807.t1	GT4(181-317)
g8140.t1	AA7(66-267)
g8166.t1	GH47(45-462)
g8171.t1	GT24(1269-1516)
g8176.t1	GT20(108-566)
g8178.t1	GH1(125-574)
g8192.t1	GH1(163-636)
g8212.t1	GT25(95-377)
g8219.t1	GH20(139-454)
g8234.t1	AA2(43-300)
g8262.t1	AA2(112-288)
g8303.t1	GH5_50(97-376)
g8310.t1	GH16_1(36-152)
g8326.t1	AA9(84-313)
g8359.t1	GH18(27-319)
g8395.t1	CE12(34-237)
g8397.t1	AA2(40-300)
g8402.t1	GH6(34-322)
g841.t1	GH154(45-393)
g8429.t1	GH38(292-551)
g8454.t1	GH13_1(62-303)
g8501.t1	GH3(235-431)
g8511.t1	GT15(164-339)
g8524.t1	GT20(155-614)
g8570.t1	GH3(230-442)
g8576.t1	GH115(32-677)
g8590.t1	GH78(75-622)
g861.t1	AA3_2(52-639)
g8700.t1	GT35(146-715)
g8873.t1	PL38(328-450)
g8922.t1	GH105(143-356)
g8935.t1	GH127(15-437)
g8973.t1	GT1(630-1015)
g8982.t1	GH35(95-420)
g8987.t1	GH35(42-367)
g8988.t1	GH35(45-370)
g9064.t1	GH109(12-130)
g9084.t1	GH5_9(151-363)
g9101.t1	GH13_5(103-443)
g9102.t1	GH13_5(66-388)
g9143.t1	AA9(9-202)
g9144.t1	AA9(8-204)
g9236.t1	GH17(186-457)
g925.t1	GH152(67-297)
g9255.t1	CBM1(6-33)+GH5_7(44-317)
g926.t1	GH152(31-127)
g9264.t1	GH37(148-719)
g9290.t1	GH115(39-683)
g931.t1	GH152(25-255)
g9311.t1	GH115(38-681)
g9312.t1	GH115(40-679)
g934.t1	GT48(774-1532)
g9346.t1	GH131(96-341)
g939.t1	AA7(75-266)
g9403.t1	GT22(36-428)
g9408.t1	GH92(292-810)
g9477.t1	GH5_5(55-333)
g948.t1	AA7(68-272)
g9481.t1	GH79(52-451)
g9494.t1	GH5_5(27-334)
g9495.t1	GH18(16-284)
g9525.t1	GH12(93-234)
g9526.t1	GH12(106-259)
g9554.t1	GT49(131-440)
g961.t1	AA7(54-257)
g9625.t1	GH15(310-689)
g9644.t1	GH20(710-897)
g9696.t1	GT2_Chitin_synth_1(302-464)
g9701.t1	CE16(52-314)
g9727.t1	GH18(93-298)
g9734.t1	GH37(98-565)
g9738.t1	AA9(11-232)
g9759.t1	GH20(2-276)
g9764.t1	GT4(288-439)
g9799.t1	GH16_1(68-296)
g9829.t1	AA7(143-338)
g9849.t1	GH74(80-191)
g9852.t1	AA9(14-224)
g9875.t1	CE8(55-377)
g9888.t1	GT90(393-659)
g989.t1	GT90(321-646)
g9944.t1	GH16_2(231-570)

## Sheet: Sanghuangporus baumii
OCB83839.1	GH105(141-360)
OCB83900.1	AA3_2(13-612)
OCB83901.1	GH7(20-454)
OCB83910.1	GH12(514-677)
OCB83925.1	AA2(43-302)
OCB83935.1	GH51(161-388)
OCB84021.1	GH27(21-242)
OCB84041.1	GH5_30(49-509)
OCB84075.1	GT15(74-344)
OCB84216.1	GH5_9(301-607)
OCB84284.1	GT22(7-393)
OCB84290.1	GT39(500-738)
OCB84322.1	AA5_1(199-748)
OCB84328.1	GT48(741-1514)
OCB84343.1	GT4(497-667)
OCB84375.1	GT2_Chitin_synth
OCB84380.1	GH79(82-249)
OCB84466.1	GH128(136-358)
OCB84479.1	GH125(138-547)
OCB84538.1	GH9(48-501)
OCB84573.1	GH16_2(238-586)
OCB84581.1	AA9(10-223)
OCB84587.1	GT8(11-230)
OCB84590.1	GT8(80-301)
OCB84591.1	GT8(77-288)
OCB84620.1	GH16_2(256-606)
OCB84664.1	GH109(12-122)
OCB84685.1	GH5_9(131-288)
OCB84702.1	GH13_5(41-371)
OCB84733.1	AA9(58-253)
OCB84864.1	AA7(94-312)
OCB84871.1	GH47(46-496)
OCB84891.1	GT24(1242-1462)
OCB84895.1	GT20(112-570)
OCB84898.1	GH1(158-632)
OCB84944.1	AA6(846-1041)
OCB85059.1	AA3_2(52-641)
OCB85066.1	GT2_Glyco_trans_
OCB85067.1	GH16_2(203-551)
OCB85086.1	CE8(51-387)
OCB85173.1	GH12(105-286)
OCB85174.1	GH12(77-174)
OCB85199.1	GH43_24(44-280)
OCB85208.1	GT1(1180-1584)
OCB85209.1	GH72(18-331)
OCB85223.1	GH18(36-301)
OCB85460.1	GH13_25(1064-151
OCB85486.1	GH128(41-260)
OCB85491.1	AA1_1(37-345)
OCB85517.1	GH47(235-834)
OCB85553.1	CE4(210-320)
OCB85571.1	GH92(244-686)
OCB85585.1	GT2_Chitin_synth
OCB85589.1	GH18(94-300)
OCB85609.1	GH16_2(206-573)
OCB85631.1	CBM21(279-401)
OCB85654.1	GT8(7-257)
OCB85662.1	GH16_1(159-402)
OCB85718.1	GH20(175-408)
OCB85737.1	GH16_1(66-300)
OCB85741.1	GT2_Chitin_synth
OCB85755.1	AA14(207-466)
OCB85775.1	GH5_7(67-351)
OCB85778.1	GH43_14(41-227)
OCB85793.1	GH71(30-464)
OCB85795.1	GH28(73-387)
OCB85840.1	CE16(150-316)
OCB85841.1	GH31(348-807)
OCB85878.1	CE9(48-265)
OCB85936.1	CE16(21-269)
OCB85998.1	GT35(147-725)
OCB86064.1	GH78(75-634)
OCB86074.1	GH115(34-704)
OCB86078.1	GH3(177-391)
OCB86118.1	GH25(42-222)
OCB86165.1	GH28(42-334)
OCB86238.1	GH16_1(64-299)
OCB86240.1	GH16_1(64-298)
OCB86323.1	GH16_1(79-319)
OCB86327.1	GT66(24-696)
OCB86330.1	GH5_15(77-243)
OCB86352.1	GT2_Glycos_trans
OCB86460.1	AA6(57-252)
OCB86518.1	GH152(27-169)
OCB86539.1	GH3(37-227)
OCB86581.1	AA9(15-238)
OCB86605.1	GH5_50(95-370)
OCB86617.1	AA9(1-125)
OCB86653.1	AA2(1056-1203)
OCB86663.1	GH20(176-463)
OCB86665.1	GT25(507-638)
OCB86692.1	CE16(92-290)
OCB86737.1	GH13_22(106-506)
OCB86801.1	GT90(402-657)
OCB86839.1	GH71(35-458)
OCB86859.1	GH18(682-1026)
OCB86861.1	AA9(20-220)
OCB86922.1	AA5_1(42-596)
OCB86931.1	GH16_1(155-388)
OCB86985.1	GH92(181-687)
OCB87080.1	AA9(6-236)
OCB87088.1	GT2_Chitin_synth
OCB87116.1	AA9(8-228)
OCB87153.1	AA1_2(47-411)
OCB87174.1	CBM13(95-220)
OCB87192.1	GT2_Chitin_synth
OCB87263.1	GH16_2(275-637)
OCB87292.1	CE17(150-305)
OCB87307.1	GT69(205-443)
OCB87310.1	GH5_12(57-567)
OCB87315.1	GT90(327-637)
OCB87331.1	GH78(69-619)
OCB87332.1	GH127(315-539)
OCB87338.1	AA2(41-300)
OCB87342.1	AA2(37-300)
OCB87343.1	AA2(66-229)
OCB87344.1	AA1_1(36-340)
OCB87350.1	AA2(364-619)
OCB87353.1	AA2(42-300)
OCB87374.1	GT32(89-168)
OCB87422.1	GH16_1(66-302)
OCB87429.1	GT1(789-1155)
OCB87480.1	GH13_8(316-609)
OCB87490.1	GH16_1(679-915)
OCB87505.1	GH47(177-451)
OCB87532.1	GH3(22-228)
OCB87569.1	AA3_3(5-634)
OCB87605.1	GH10(36-338)
OCB87606.1	GH145(45-383)
OCB87618.1	AA1_2(18-292)
OCB87635.1	GH5_15(80-248)
OCB87636.1	GH5_15(99-268)
OCB87640.1	GH53(24-342)
OCB87662.1	AA1_1(18-166)
OCB87668.1	AA1_1(36-330)
OCB87672.1	AA1_1(43-322)
OCB87691.1	GH30(384-852)
OCB87710.1	GH10(21-300)
OCB87711.1	AA1_1(82-386)
OCB87765.1	GH35(129-455)
OCB87769.1	GH35(41-346)
OCB87791.1	AA7(495-716)
OCB87794.1	AA7(55-491)
OCB87804.1	GT39(59-300)
OCB87819.1	GT3(16-650)
OCB87821.1	GH79(37-356)
OCB87833.1	GH27(79-339)
OCB87841.1	GT21(71-332)
OCB87843.1	PL35(817-1001)
OCB87852.1	CE1(628-880)
OCB87854.1	GH5_5(72-354)
OCB87941.1	AA8(9-760)
OCB87950.1	GH16_1(204-433)
OCB87963.1	CE15(312-628)
OCB88023.1	GH6(114-402)
OCB88062.1	GH13_1(217-384)+
OCB88076.1	GH63(500-713)
OCB88149.1	GH28(69-324)
OCB88151.1	GH7(20-456)
OCB88153.1	GH7(361-797)
OCB88156.1	AA7(312-491)
OCB88178.1	GT22(263-469)
OCB88192.1	AA5_1(23-620)
OCB88249.1	GH74(181-294)
OCB88252.1	AA9(12-230)
OCB88338.1	GH152(1511-1702)
OCB88351.1	GT39(73-313)
OCB88392.1	GT2_Chitin_synth
OCB88401.1	GT2_Glyco_tranf_
OCB88415.1	GH79(87-520)
OCB88417.1	GH2(31-802)
OCB88469.1	GH92(279-815)
OCB88494.1	GH79(97-431)
OCB88496.1	GT69(424-646)
OCB88518.1	GH18(28-408)
OCB88575.1	GH2(6-771)
OCB88581.1	GH3(850-1055)
OCB88611.1	GH31(259-759)
OCB88654.1	AA9(8-219)
OCB88681.1	GH10(281-424)
OCB88682.1	GT15(234-388)
OCB88744.1	AA3_2(28-619)
OCB88762.1	GH47(62-587)
OCB88766.1	GH10(1-197)
OCB88871.1	GH15(38-463)+CBM
OCB88884.1	GT15(105-277)
OCB88885.1	GH3(237-433)
OCB88888.1	GH3(154-350)
OCB88918.1	CE16(53-186)
OCB88929.1	GH131(23-254)
OCB88958.1	GH18(156-394)
OCB88965.1	GH37(114-580)
OCB88969.1	AA9(12-231)
OCB89001.1	GH5_7(68-291)
OCB89004.1	GH47(153-634)
OCB89023.1	GT17(68-344)
OCB89025.1	GH5_9(92-396)
OCB89029.1	GH5_9(91-396)
OCB89030.1	GH5_9(92-397)
OCB89039.1	GT22(58-576)
OCB89045.1	GH6(43-320)
OCB89064.1	GH16_2(279-618)
OCB89092.1	GH127(15-550)
OCB89110.1	GH18(67-452)
OCB89144.1	GT2_Chitin_synth
OCB89183.1	AA2(44-284)
OCB89199.1	AA9(6-215)
OCB89200.1	AA9(190-417)
OCB89205.1	PL1_7(73-252)
OCB89324.1	GH79(41-201)
OCB89325.1	GH79(41-416)
OCB89333.1	PL1_7(202-300)
OCB89348.1	AA2(108-359)
OCB89393.1	AA2(109-279)
OCB89396.1	GT2_Glycos_trans
OCB89416.1	GH131(31-308)
OCB89486.1	CE4(50-155)
OCB89525.1	AA3_2(33-601)
OCB89527.1	GH31(296-886)
OCB89588.1	GT2_Glyco_trans_
OCB89589.1	GH16_4(404-733)
OCB89592.1	AA5(843-1346)
OCB89642.1	GH3(37-251)
OCB89668.1	GH88(62-387)
OCB89669.1	CE16(29-298)
OCB89670.1	CE16(49-248)
OCB89708.1	AA3_2(34-567)
OCB89830.1	GT50(168-440)
OCB89872.1	GT57(203-684)
OCB89911.1	GH131(55-277)
OCB89933.1	GH115(34-652)
OCB89935.1	GH115(97-562)
OCB90040.1	GH115(538-947)
OCB90046.1	GT20(194-501)
OCB90069.1	GH37(148-719)
OCB90092.1	GH17(228-500)
OCB90125.1	GH152(31-261)
OCB90127.1	GH152(27-257)
OCB90131.1	GH152(24-254)
OCB90132.1	GH152(24-261)
OCB90135.1	GT48(770-1547)
OCB90138.1	AA7(81-275)
OCB90154.1	GT90(400-668)
OCB90203.1	GH79(53-477)
OCB90205.1	GH5_5(55-334)
OCB90439.1	GH16_4(224-553)
OCB90491.1	GT15(81-355)
OCB90516.1	GT4(192-329)
OCB90527.1	GH1(5-470)
OCB90539.1	GH30_3(54-471)
OCB90553.1	AA9(77-285)
OCB90579.1	GT15(2285-2556)
OCB90595.1	GH5_22(48-342)
OCB90596.1	GH5_22(48-341)
OCB90607.1	GH16_1(382-617)
OCB90644.1	GH13_1(56-245)
OCB90662.1	GT76(943-1348)
OCB90663.1	AA2(45-301)
OCB90674.1	PL14_5(152-357)
OCB90700.1	GH95(54-645)
OCB90701.1	GH16_1(64-301)
OCB90709.1	AA2(44-285)
OCB90716.1	AA2(44-284)
OCB90744.1	GH3(145-391)
OCB90753.1	GH5_7(21-255)
OCB90826.1	GH154(95-443)
OCB90850.1	AA7(28-456)
OCB90854.1	AA7(71-304)
OCB90869.1	GH88(482-762)
OCB90876.1	GT32(1325-1405)
OCB90904.1	GH7(20-458)
OCB90922.1	GH38(288-543)
OCB90963.1	GH5_9(344-656)
OCB90995.1	GH12(146-297)
OCB91076.1	GH20(172-510)
OCB91087.1	GH152(33-259)
OCB91102.1	GT4(246-446)
OCB91104.1	PL14(175-350)
OCB91108.1	GH5_12(29-579)
OCB91140.1	GH15(283-660)
OCB91168.1	GT59(1-342)
OCB91173.1	CE4(215-326)
OCB91235.1	GH105(135-323)
OCB91238.1	GH105(55-397)
OCB91239.1	GH105(51-394)
OCB91246.1	GH13_32(1-206)+CBM
OCB91280.1	GH85(32-287)
OCB91299.1	GH43_5(31-307)
OCB91341.1	GH5_5(76-383)
OCB91362.1	CBM21(709-841)
OCB91372.1	GH79(42-458)
OCB91388.1	GH3(36-213)
OCB91451.1	GH27(658-926)
OCB91528.1	GH18(41-382)
OCB91529.1	GH18(89-292)
OCB91539.1	GH16_1(77-313)
OCB91546.1	GT57(217-497)
OCB91663.1	GH13_40(40-402)
OCB91674.1	CE4(38-159)
OCB91676.1	CE4(114-229)
OCB91714.1	CE8(216-468)
OCB91717.1	PL8_4(482-708)
OCB91728.1	GH10(93-387)
OCB91731.1	GH10(45-366)
OCB91767.1	GH12(165-288)
OCB91779.1	AA1_1(36-351)
OCB91792.1	AA7(510-686)
OCB91815.1	PL14_4(102-322)
OCB91816.1	PL14_4(91-311)
OCB91838.1	AA1_1(36-344)
OCB91843.1	GT20(194-649)
OCB91926.1	GT2_Glyco_trans_
OCB91995.1	AA3_2(186-551)
OCB92009.1	GT8(6-229)
OCB92015.1	AA9(10-217)
OCB92016.1	AA9(9-217)
OCB92028.1	GH16_4(914-1241)
OCB92054.1	GT33(35-529)
OCB92073.1	PL38(299-546)
OCB92089.1	GH5_9(406-708)
OCB92091.1	GH7(20-451)
OCB92119.1	GH16_1(132-361)
OCB92135.1	GT1(18-301)
OCB92153.1	GH18(22-155)
OCB92161.1	GT2_Chitin_synth
OCB92235.1	GH28(55-304)
OCB92256.1	AA3_2(1621-2207)
OCB92263.1	CE4(149-264)
OCB92281.1	AA7(127-321)

## Sheet: Aspergillus oryzae
jgi|Aspor1|10008|AO090011000010_mRNA	GH131(19-253)
jgi|Aspor1|10017|AO090011000020_mRNA	AA5_2(79-711)
jgi|Aspor1|10024|AO090011000027_mRNA	GH75(8-237)
jgi|Aspor1|10026|AO090011000030_mRNA	PL1_2(352-526)
jgi|Aspor1|10049|AO090011000055_mRNA	GH26(30-331)
jgi|Aspor1|1004|AO090005001193_mRNA	GH13_5(146-482)
jgi|Aspor1|10055|AO090011000063_mRNA	GH36(79-635)
jgi|Aspor1|10075|AO090011000086_mRNA	GT1(110-510)
jgi|Aspor1|1007|AO090005001189_mRNA	GT32(111-191)
jgi|Aspor1|10100|AO090011000113_mRNA	CE5(44-220)
jgi|Aspor1|10108|AO090011000122_mRNA	GT69(131-375)
jgi|Aspor1|10123|AO090011000140_mRNA	GH3(111-359)
jgi|Aspor1|10124|AO090011000141_mRNA	GH93(52-355)
jgi|Aspor1|10171|AO090011000198_mRNA	PL26(31-921)
jgi|Aspor1|10266|AO090011000315_mRNA	GH79(50-478)
jgi|Aspor1|10298|AO090011000349_mRNA	PL4_1(19-517)
jgi|Aspor1|10311|AO090011000362_mRNA	GH55(39-396)+GH55(520-948)
jgi|Aspor1|10313|AO090011000364_mRNA	AA16(20-189)
jgi|Aspor1|10382|AO090011000449_mRNA	GT2_Chitin_synth_1(256-419)
jgi|Aspor1|10424|AO090011000498_mRNA	GT1(954-1367)
jgi|Aspor1|10440|AO090011000515_mRNA	GT24(1188-1435)
jgi|Aspor1|10470|AO090011000555_mRNA	CE16(48-256)
jgi|Aspor1|10557|AO090011000665_mRNA	CE5(36-209)
jgi|Aspor1|10564|AO090011000673_mRNA	PL1_7(77-258)
jgi|Aspor1|10597|AO090011000715_mRNA	GH5_5(33-309)
jgi|Aspor1|10625|AO090011000745_mRNA	CE1(47-257)
jgi|Aspor1|10635|AO090011000757_mRNA	GH5_15(82-380)
jgi|Aspor1|10874|AO090206000079_mRNA	GT2_Chitin_synth_1(298-460)
jgi|Aspor1|1087|AO090005001090_mRNA	GH16_18(69-225)
jgi|Aspor1|1093|AO090005001084_mRNA	GH31(242-765)
jgi|Aspor1|10953|AO090103000463_mRNA	PL1_4(113-295)
jgi|Aspor1|10977|AO090103000432_mRNA	GH78(1-243)
jgi|Aspor1|10986|AO090103000423_mRNA	GH10(29-230)
jgi|Aspor1|11004|AO090103000403_mRNA	GT33(42-454)
jgi|Aspor1|11027|AO090103000378_mRNA	GH13_40(46-402)
jgi|Aspor1|11029|AO090103000376_mRNA	GH92(360-739)
jgi|Aspor1|11069|AO090103000329_mRNA	AA2(10-268)
jgi|Aspor1|11072|AO090103000326_mRNA	GH10(24-336)
jgi|Aspor1|11091|AO090103000301_mRNA	GT25(2-190)
jgi|Aspor1|11096|AO090103000294_mRNA	AA7(71-236)
jgi|Aspor1|11097|AO090103000293_mRNA	GH79(2-226)
jgi|Aspor1|11098|AO090103000292_mRNA	GH79(44-212)
jgi|Aspor1|11121|AO090103000268_mRNA	GH43_14(6-147)
jgi|Aspor1|11160|AO090103000218_mRNA	GH18(123-486)
jgi|Aspor1|11164|AO090103000214_mRNA	AA3_2(26-586)
jgi|Aspor1|11195|AO090103000180_mRNA	GH18(486-828)
jgi|Aspor1|11219|AO090103000152_mRNA	GT90(333-611)
jgi|Aspor1|11228|AO090103000141_mRNA	GH11(70-243)
jgi|Aspor1|11238|AO090103000129_mRNA	GH13_40(39-399)
jgi|Aspor1|11239|AO090103000128_mRNA	AA3_2(4-309)
jgi|Aspor1|11240|AO090103000127_mRNA	GH3(86-306)
jgi|Aspor1|11246|AO090103000120_mRNA	GH3(94-345)
jgi|Aspor1|11256|AO090103000110_mRNA	AA3_2(6-249)
jgi|Aspor1|11257|AO090103000109_mRNA	GH76(32-396)
jgi|Aspor1|11275|AO090103000088_mRNA	GH62(83-271)
jgi|Aspor1|11276|AO090103000087_mRNA	AA9(10-222)
jgi|Aspor1|11277|AO090103000085_mRNA	AA3_2(9-581)
jgi|Aspor1|11288|AO090103000069_mRNA	GT66(23-662)
jgi|Aspor1|11308|AO090103000043_mRNA	GH32(617-833)
jgi|Aspor1|11325|AO090103000023_mRNA	CE9(14-396)
jgi|Aspor1|11326|AO090103000022_mRNA	AA3_2(14-531)
jgi|Aspor1|11329|AO090103000019_mRNA	GH3(107-332)
jgi|Aspor1|11365|AO090010000760_mRNA	GT8(84-327)
jgi|Aspor1|11372|AO090010000753_mRNA	GH28(120-368)
jgi|Aspor1|11379|AO090010000746_mRNA	GH15(44-451)+CBM20(512-600)
jgi|Aspor1|11401|AO090010000724_mRNA	GH76(34-403)
jgi|Aspor1|11418|AO090010000706_mRNA	PL3_2(43-229)
jgi|Aspor1|11438|AO090010000684_mRNA	GH36(43-734)
jgi|Aspor1|11460|AO090010000654_mRNA	GH72(17-326)+CBM43(379-463)
jgi|Aspor1|11490|AO090010000622_mRNA	GH76(31-398)
jgi|Aspor1|11499|AO090010000612_mRNA	GT32(95-174)
jgi|Aspor1|11502|AO090010000607_mRNA	AA1_3(48-355)
jgi|Aspor1|11521|AO090010000586_mRNA	AA7(78-261)
jgi|Aspor1|11538|AO090010000562_mRNA	GH43_24(43-288)
jgi|Aspor1|11539|AO090010000561_mRNA	CBM67(124-296)+GH78(322-821)
jgi|Aspor1|11590|AO090010000504_mRNA	PL1_4(115-299)
jgi|Aspor1|11597|AO090010000494_mRNA	GH43_13(20-244)
jgi|Aspor1|11605|AO090010000486_mRNA	GH92(248-745)
jgi|Aspor1|11607|AO090010000484_mRNA	GH28(65-378)
jgi|Aspor1|11608|AO090010000483_mRNA	GH13_8(236-529)
jgi|Aspor1|11624|AO090010000465_mRNA	GT15(80-350)
jgi|Aspor1|11653|AO090010000430_mRNA	PL20(83-270)
jgi|Aspor1|11683|AO090010000387_mRNA	AA11(20-199)
jgi|Aspor1|11696|AO090010000369_mRNA	AA7(130-342)
jgi|Aspor1|11745|AO090010000314_mRNA	GH7(22-414)
jgi|Aspor1|1174|AO090005000986_mRNA	GH3(95-343)
jgi|Aspor1|1178|AO090005000980_mRNA	GT4(204-347)
jgi|Aspor1|11830|AO090010000215_mRNA	AA3_2(3-408)
jgi|Aspor1|11836|AO090010000208_mRNA	GH2(7-674)
jgi|Aspor1|11837|AO090010000207_mRNA	GT50(157-432)
jgi|Aspor1|11847|AO090010000196_mRNA	GT2_Glyco_tranf_2_3(242-463)
jgi|Aspor1|11851|AO090010000192_mRNA	GH135(43-280)
jgi|Aspor1|1185|AO090005000971_mRNA	GT4(222-373)
jgi|Aspor1|1186|AO090005000970_mRNA	AA3_2(42-613)
jgi|Aspor1|11891|AO090010000144_mRNA	GT25(39-252)
jgi|Aspor1|11911|AO090010000122_mRNA	GH5_7(138-411)
jgi|Aspor1|11920|AO090010000111_mRNA	GH89(4-601)
jgi|Aspor1|11925|AO090010000106_mRNA	GH13_22(102-498)+GH13_22(1159-1621)
jgi|Aspor1|11935|AO090010000096_mRNA	GH76(31-392)
jgi|Aspor1|11942|AO090010000087_mRNA	PL1_4(113-297)
jgi|Aspor1|11951|AO090010000077_mRNA	GH24(28-159)
jgi|Aspor1|11984|AO090010000038_mRNA	GH115(19-641)
jgi|Aspor1|11988|AO090010000034_mRNA	GH3(50-262)
jgi|Aspor1|11992|AO090010000030_mRNA	PL1_4(113-296)
jgi|Aspor1|11993|AO090010000029_mRNA	GH43_29(32-329)
jgi|Aspor1|1205|AO090005000945_mRNA	CE1(48-211)
jgi|Aspor1|1221|AO090005000927_mRNA	GH76(29-401)
jgi|Aspor1|1260|AO090005000884_mRNA	GH13_25(1072-1523)
jgi|Aspor1|131|AO090009000159_mRNA	GT8(36-194)
jgi|Aspor1|1320|AO090005000815_mRNA	GH18(31-355)
jgi|Aspor1|1322|AO090005000812_mRNA	AA6(4-198)
jgi|Aspor1|1360|AO090005000767_mRNA	GH31(1-346)
jgi|Aspor1|1380|AO090005000740_mRNA	GH2(6-697)
jgi|Aspor1|1417|AO090005000698_mRNA	GH43_1(7-328)
jgi|Aspor1|143|AO090009000173_mRNA	GH72(20-326)+CBM43(378-466)
jgi|Aspor1|144|AO090009000174_mRNA	GT48(840-1620)
jgi|Aspor1|145|AO090009000175_mRNA	GH17(97-328)
jgi|Aspor1|1470|AO090005000639_mRNA	GH20(176-544)
jgi|Aspor1|147|AO090009000178_mRNA	GH47(194-848)
jgi|Aspor1|1523|AO090005000582_mRNA	GH17(368-599)
jgi|Aspor1|1526|AO090005000579_mRNA	GT2_Chitin_synth_2(647-1168)
jgi|Aspor1|1541|AO090005000561_mRNA	GH76(32-397)
jgi|Aspor1|1542|AO090005000560_mRNA	GH16_18(73-228)
jgi|Aspor1|1548|AO090005000554_mRNA	AA7(75-498)
jgi|Aspor1|1560|AO090005000538_mRNA	GH71(21-397)
jgi|Aspor1|1567|AO090005000531_mRNA	AA9(9-219)
jgi|Aspor1|1568|AO090005000530_mRNA	AA3_2(11-607)
jgi|Aspor1|1584|AO090005000512_mRNA	GH95(170-545)
jgi|Aspor1|1615|AO090005000476_mRNA	GH43_13(2-133)
jgi|Aspor1|1616|AO090005000475_mRNA	GT1(112-504)
jgi|Aspor1|1619|AO090005000472_mRNA	PL3_2(27-214)
jgi|Aspor1|1636|AO090005000449_mRNA	AA3_2(27-584)
jgi|Aspor1|1672|AO090005000409_mRNA	GH132(110-415)
jgi|Aspor1|1684|AO090005000397_mRNA	GT90(320-597)
jgi|Aspor1|1697|AO090005000382_mRNA	GH95(13-380)
jgi|Aspor1|1729|AO090005000347_mRNA	AA7(126-324)
jgi|Aspor1|1738|AO090005000337_mRNA	GH3(69-274)
jgi|Aspor1|1746|AO090005000326_mRNA	GH136(29-483)
jgi|Aspor1|1748|AO090005000324_mRNA	GH88(84-500)
jgi|Aspor1|1750|AO090005000321_mRNA	GH154(15-384)
jgi|Aspor1|1759|AO090005000311_mRNA	AA7(117-572)
jgi|Aspor1|1772|AO090005000298_mRNA	AA7(93-307)
jgi|Aspor1|1790|AO090005000277_mRNA	CE1(25-282)
jgi|Aspor1|179|AO090009000215_mRNA	GH37(143-701)
jgi|Aspor1|1815|AO090005000244_mRNA	GH18(31-240)
jgi|Aspor1|1839|AO090005000218_mRNA	GT71(125-361)
jgi|Aspor1|1840|AO090005000217_mRNA	GH27(123-327)
jgi|Aspor1|1850|AO090005000203_mRNA	GH33(124-356)
jgi|Aspor1|1863|AO090005000186_mRNA	GH28(39-358)
jgi|Aspor1|1875|AO090005000167_mRNA	GH92(262-769)
jgi|Aspor1|1890|AO090005000149_mRNA	AA7(90-503)
jgi|Aspor1|1964|AO090005000067_mRNA	GH28(65-372)
jgi|Aspor1|1965|AO090005000065_mRNA	GH43_21(74-301)
jgi|Aspor1|1966|AO090005000064_mRNA	GH43_30(33-313)
jgi|Aspor1|1967|AO090005000063_mRNA	GT1(226-546)
jgi|Aspor1|1998|AO090005000029_mRNA	CE5(36-212)
jgi|Aspor1|2035|AO090308000021_mRNA	AA5_2(81-693)
jgi|Aspor1|2093|AO090001000063_mRNA	GH105(36-348)
jgi|Aspor1|2111|AO090001000086_mRNA	GH72(17-322)+CBM43(373-462)
jgi|Aspor1|2128|AO090001000105_mRNA	GH78(339-741)
jgi|Aspor1|2129|AO090001000106_mRNA	GT1(173-513)
jgi|Aspor1|2134|AO090001000111_mRNA	GH11(43-219)
jgi|Aspor1|2153|AO090001000133_mRNA	GH28(51-428)
jgi|Aspor1|2177|AO090001000158_mRNA	AA3_4(37-626)
jgi|Aspor1|2193|AO090001000174_mRNA	GH105(43-362)
jgi|Aspor1|2221|AO090001000208_mRNA	GH10(28-343)
jgi|Aspor1|2234|AO090001000221_mRNA	AA9(9-229)
jgi|Aspor1|2246|AO090001000234_mRNA	AA7(300-500)
jgi|Aspor1|2254|AO090001000243_mRNA	AA7(37-274)
jgi|Aspor1|2275|AO090001000266_mRNA	GH3(74-272)
jgi|Aspor1|2276|AO090001000267_mRNA	GH115(29-671)
jgi|Aspor1|2347|AO090001000348_mRNA	GH7(27-463)
jgi|Aspor1|2435|AO090001000447_mRNA	AA3_3(5-655)
jgi|Aspor1|2472|AO090001000490_mRNA	GT4(348-516)
jgi|Aspor1|2474|AO090001000492_mRNA	GH53(20-343)
jgi|Aspor1|2476|AO090001000495_mRNA	GH128(53-268)
jgi|Aspor1|2491|AO090001000511_mRNA	GH16_18(67-222)
jgi|Aspor1|2523|AO090001000544_mRNA	GH3(91-305)
jgi|Aspor1|2535|AO090001000556_mRNA	GH2(96-747)
jgi|Aspor1|2578|AO090001000604_mRNA	GH5_9(341-662)
jgi|Aspor1|2587|AO090001000617_mRNA	AA7(49-272)
jgi|Aspor1|2589|AO090001000619_mRNA	AA3_2(8-551)
jgi|Aspor1|2604|AO090001000635_mRNA	GH72(19-335)+CBM43(386-473)
jgi|Aspor1|2617|AO090001000649_mRNA	GH31(251-688)
jgi|Aspor1|2648|AO090001000688_mRNA	GT69(75-332)
jgi|Aspor1|269|AO090009000318_mRNA	GT22(8-417)
jgi|Aspor1|2740|AO090003000032_mRNA	AA3_2(29-656)
jgi|Aspor1|2749|AO090003000042_mRNA	GH35(40-373)
jgi|Aspor1|2762|AO090003000057_mRNA	GH47(151-678)
jgi|Aspor1|2781|AO090003000079_mRNA	GH154(39-387)
jgi|Aspor1|2845|AO090003000153_mRNA	GH105(44-366)
jgi|Aspor1|2915|AO090003000239_mRNA	GH43_34(39-233)
jgi|Aspor1|2976|AO090003000309_mRNA	AA3_3(13-601)
jgi|Aspor1|2984|AO090003000321_mRNA	GH15(45-452)
jgi|Aspor1|2986|AO090003000323_mRNA	GH71(38-432)+CBM24(548-623)
jgi|Aspor1|302|AO090009000356_mRNA	GH3(80-301)
jgi|Aspor1|3063|AO090003000417_mRNA	GT20(7-476)
jgi|Aspor1|3107|AO090003000464_mRNA	GH18(50-398)
jgi|Aspor1|3119|AO090003000476_mRNA	GH47(47-507)
jgi|Aspor1|3137|AO090003000497_mRNA	GH1(7-437)
jgi|Aspor1|3159|AO090003000524_mRNA	GH28(130-398)
jgi|Aspor1|315|AO090009000373_mRNA	GH5_49(90-387)
jgi|Aspor1|3163|AO090003000528_mRNA	PL26(14-904)
jgi|Aspor1|3219|AO090003000589_mRNA	GT2_Glycos_transf_2(9-183)
jgi|Aspor1|323|AO090009000381_mRNA	GT90(330-598)
jgi|Aspor1|3293|AO090003000680_mRNA	GH18(44-395)
jgi|Aspor1|3318|AO090003000707_mRNA	GT71(124-358)
jgi|Aspor1|3349|AO090003000741_mRNA	GH3(1-195)
jgi|Aspor1|3375|AO090003000770_mRNA	GT4(444-614)
jgi|Aspor1|3421|AO090003000825_mRNA	GH16_1(67-290)
jgi|Aspor1|3422|AO090003000826_mRNA	GT90(547-766)
jgi|Aspor1|3485|AO090003000905_mRNA	GH12(93-239)
jgi|Aspor1|3502|AO090003000923_mRNA	GH81(27-716)
jgi|Aspor1|3559|AO090003000988_mRNA	GH18(1-155)
jgi|Aspor1|3561|AO090003000990_mRNA	GH5_9(90-386)
jgi|Aspor1|3576|AO090003001006_mRNA	AA7(152-336)
jgi|Aspor1|3585|AO090003001016_mRNA	CBM67(138-312)+GH78(336-863)
jgi|Aspor1|3586|AO090003001017_mRNA	GH93(42-352)
jgi|Aspor1|3650|AO090003001092_mRNA	GT76(26-434)
jgi|Aspor1|3692|AO090003001140_mRNA	GT34(66-297)
jgi|Aspor1|3750|AO090003001209_mRNA	GH31(309-855)
jgi|Aspor1|3751|AO090003001209.1_mRNA	GH13_1(60-364)
jgi|Aspor1|3760|AO090003001225_mRNA	GH47(109-592)
jgi|Aspor1|3774|AO090003001241_mRNA	CE4(38-161)
jgi|Aspor1|3795|AO090003001268_mRNA	CE12(22-235)
jgi|Aspor1|3815|AO090003001291_mRNA	GH78(242-626)
jgi|Aspor1|3819|AO090003001295_mRNA	PL1_4(114-319)
jgi|Aspor1|3862|AO090003001342.1_mRNA	GH5_4(55-322)
jgi|Aspor1|3922|AO090003001408_mRNA	GH76(25-390)
jgi|Aspor1|3923|AO090003001409_mRNA	AA3_2(7-608)
jgi|Aspor1|3924|AO090003001410_mRNA	GH2(80-724)
jgi|Aspor1|3934|AO090003001420_mRNA	AA3_2(40-599)
jgi|Aspor1|397|AO090009000470_mRNA	GH28(75-389)
jgi|Aspor1|398|AO090009000471_mRNA	GH78(85-357)+GH78(358-575)
jgi|Aspor1|3999|AO090003001497_mRNA	GH13_5(66-389)
jgi|Aspor1|4000|AO090003001498_mRNA	GH13_1(62-369)
jgi|Aspor1|4001|AO090003001500_mRNA	GH13_22(100-497)+GH13_22(1165-1631)
jgi|Aspor1|4004|AO090003001503_mRNA	GT32(77-162)
jgi|Aspor1|4008|AO090003001507_mRNA	CE5(83-251)
jgi|Aspor1|4011|AO090003001511_mRNA	GH3(143-361)
jgi|Aspor1|4013|AO090003001514_mRNA	CE8(44-299)
jgi|Aspor1|4052|AO090023000001_mRNA	GH54(28-342)+CBM42(361-501)
jgi|Aspor1|4098|AO090023000052_mRNA	GH25(27-211)
jgi|Aspor1|4099|AO090023000053_mRNA	GH2(77-517)
jgi|Aspor1|4102|AO090023000056_mRNA	AA9(5-225)
jgi|Aspor1|4103|AO090023000058_mRNA	CE5(45-206)
jgi|Aspor1|4104|AO090023000059_mRNA	AA7(48-267)
jgi|Aspor1|4121|AO090023000076_mRNA	GH35(20-207)
jgi|Aspor1|4128|AO090023000083_mRNA	GH16_1(71-305)
jgi|Aspor1|4168|AO090023000131_mRNA	GH20(3-304)
jgi|Aspor1|4193|AO090023000158_mRNA	CE1(42-171)
jgi|Aspor1|4194|AO090023000159_mRNA	AA9(6-224)
jgi|Aspor1|4196|AO090023000161_mRNA	GH28(41-359)
jgi|Aspor1|4200|AO090023000165_mRNA	GH43_6(60-372)
jgi|Aspor1|4270|AO090023000239_mRNA	CE4(128-256)
jgi|Aspor1|4296|AO090023000267_mRNA	AA7(51-472)
jgi|Aspor1|4311|AO090023000288_mRNA	GH31(232-717)
jgi|Aspor1|4347|AO090023000328_mRNA	AA3_2(28-611)
jgi|Aspor1|4354|AO090023000336_mRNA	GT39(77-276)
jgi|Aspor1|4381|AO090023000365_mRNA	GH55(69-802)
jgi|Aspor1|4383|AO090023000367_mRNA	GH18(41-381)
jgi|Aspor1|4410|AO090023000401_mRNA	GH28(44-363)
jgi|Aspor1|4475|AO090023000474_mRNA	GH72(19-331)
jgi|Aspor1|4522|AO090023000525_mRNA	AA11(18-209)
jgi|Aspor1|4529|AO090023000532_mRNA	GH71(14-386)
jgi|Aspor1|4563|AO090023000571_mRNA	AA3(218-740)
jgi|Aspor1|4609|AO090023000629_mRNA	GT22(57-500)
jgi|Aspor1|4633|AO090023000654_mRNA	AA2(94-346)
jgi|Aspor1|463|AO090009000554_mRNA	GH3(160-374)
jgi|Aspor1|4655|AO090023000680_mRNA	AA7(59-263)
jgi|Aspor1|465|AO090009000556_mRNA	AA7(121-558)
jgi|Aspor1|4749|AO090023000787_mRNA	AA9(12-234)
jgi|Aspor1|4806|AO090023000847_mRNA	AA3_2(10-421)
jgi|Aspor1|4857|AO090023000901_mRNA	GT62(99-362)
jgi|Aspor1|486|AO090009000579_mRNA	AA7(124-542)
jgi|Aspor1|4893|AO090023000944_mRNA	GH13_1(60-364)
jgi|Aspor1|4983|AO090026000820_mRNA	GT20(184-635)
jgi|Aspor1|4997|AO090026000805_mRNA	GT90(186-429)
jgi|Aspor1|4998|AO090026000804_mRNA	GH43_30(38-312)
jgi|Aspor1|5015|AO090026000784_mRNA	GH28(4-205)
jgi|Aspor1|5033|AO090026000766_mRNA	AA7(130-322)
jgi|Aspor1|5095|AO090026000697_mRNA	CE4(58-188)
jgi|Aspor1|5206|AO090026000567_mRNA	GT69(73-310)
jgi|Aspor1|5225|AO090026000548_mRNA	GT59(35-538)
jgi|Aspor1|5244|AO090026000523_mRNA	GH13_22(99-496)+GH13_22(1159-1622)
jgi|Aspor1|5299|AO090026000455_mRNA	GH16_2(276-605)
jgi|Aspor1|5354|AO090026000388_mRNA	AA7(4-415)
jgi|Aspor1|5409|AO090026000323_mRNA	GT2_Chitin_synth_2(1219-1726)
jgi|Aspor1|5410|AO090026000321_mRNA	GT2_Chitin_synth_2(1037-1543)
jgi|Aspor1|5429|AO090026000299_mRNA	AA7(39-249)
jgi|Aspor1|5465|AO090026000257_mRNA	AA7(126-570)
jgi|Aspor1|5470|AO090026000252_mRNA	GH28(67-370)
jgi|Aspor1|548|AO090009000654_mRNA	GT22(5-422)
jgi|Aspor1|5508|AO090026000212_mRNA	GT2_Chitin_synth_1(182-351)
jgi|Aspor1|5529|AO090026000188_mRNA	CBM21(322-429)
jgi|Aspor1|5582|AO090026000127_mRNA	GH67(21-687)
jgi|Aspor1|5586|AO090026000123_mRNA	GH3(150-399)
jgi|Aspor1|5589|AO090026000120_mRNA	GH28(62-392)
jgi|Aspor1|5590|AO090026000119_mRNA	GH24(24-166)
jgi|Aspor1|5594|AO090026000115_mRNA	AA7(60-267)
jgi|Aspor1|5595|AO090026000114_mRNA	GH76(23-403)
jgi|Aspor1|5597|AO090026000111_mRNA	GH31(392-818)
jgi|Aspor1|5605|AO090026000103_mRNA	GH11(73-246)
jgi|Aspor1|5606|AO090026000102_mRNA	GH12(87-238)
jgi|Aspor1|5649|AO090026000056_mRNA	GH16_18(143-301)
jgi|Aspor1|5669|AO090026000034_mRNA	GH13_40(39-395)
jgi|Aspor1|5675|AO090026000028_mRNA	AA3_2(73-639)
jgi|Aspor1|5704|AO090012000003_mRNA	GH3(553-778)
jgi|Aspor1|5706|AO090012000006_mRNA	GH5_27(61-392)
jgi|Aspor1|5728|AO090012000032_mRNA	GH128(70-248)
jgi|Aspor1|5734|AO090012000041_mRNA	GH18(501-843)
jgi|Aspor1|5738|AO090012000045_mRNA	GH79(40-438)
jgi|Aspor1|5739|AO090012000046_mRNA	GH5_16(33-385)
jgi|Aspor1|5747|AO090012000058_mRNA	CBM67(15-154)+GH78(273-771)
jgi|Aspor1|5767|AO090012000084_mRNA	GT2_Chitin_synth_1(204-372)
jgi|Aspor1|5772|AO090012000090_mRNA	AA9(10-235)
jgi|Aspor1|5778|AO090012000099_mRNA	GT2_Chitin_synth_2(367-597)
jgi|Aspor1|5780|AO090012000101_mRNA	GH93(39-283)
jgi|Aspor1|5791|AO090012000113_mRNA	GT109(18-234)
jgi|Aspor1|5796|AO090012000121_mRNA	PL1_4(119-291)
jgi|Aspor1|57|AO090009000067_mRNA	AA1_3(65-379)
jgi|Aspor1|5810|AO090012000135_mRNA	GH3(89-307)
jgi|Aspor1|5820|AO090012000148_mRNA	PL4_3(60-297)
jgi|Aspor1|5880|AO090012000213_mRNA	GT62(87-350)
jgi|Aspor1|5951|AO090012000298_mRNA	GH51(169-636)
jgi|Aspor1|5982|AO090012000335_mRNA	AA7(37-228)
jgi|Aspor1|5988|AO090012000343_mRNA	GT69(53-305)
jgi|Aspor1|5991|AO090012000349_mRNA	AA3_2(7-572)
jgi|Aspor1|5992|AO090012000350_mRNA	GH43_24(49-288)
jgi|Aspor1|5998|AO090012000356_mRNA	GH43_21(130-276)
jgi|Aspor1|6026|AO090012000389_mRNA	GH2(46-895)
jgi|Aspor1|6038|AO090012000403_mRNA	GT34(40-301)
jgi|Aspor1|6053|AO090012000422_mRNA	AA3_2(80-655)
jgi|Aspor1|6071|AO090012000442_mRNA	GT1(133-528)
jgi|Aspor1|6072|AO090012000443_mRNA	AA7(118-576)
jgi|Aspor1|6074|AO090012000445_mRNA	GH35(53-386)
jgi|Aspor1|6080|AO090012000451_mRNA	PL1_4(109-291)
jgi|Aspor1|6104|AO090012000482_mRNA	GH132(25-308)
jgi|Aspor1|6111|AO090012000489_mRNA	GT22(38-461)
jgi|Aspor1|6157|AO090012000544_mRNA	AA3_2(41-600)
jgi|Aspor1|6203|AO090012000601_mRNA	GT35(95-810)
jgi|Aspor1|6231|AO090012000636_mRNA	CE3(38-201)
jgi|Aspor1|6321|AO090012000746_mRNA	GH35(59-184)
jgi|Aspor1|6324|AO090012000749_mRNA	CE8(28-309)
jgi|Aspor1|6378|AO090012000813_mRNA	GH72(22-298)
jgi|Aspor1|6467|AO090012000917_mRNA	GH5_23(87-365)
jgi|Aspor1|6491|AO090012000941_mRNA	GH7(19-451)
jgi|Aspor1|6560|AO090012001021_mRNA	GT39(66-304)
jgi|Aspor1|6622|AO090102000589_mRNA	AA1_2(51-387)
jgi|Aspor1|6624|AO090102000586_mRNA	GH18(29-279)
jgi|Aspor1|6647|AO090102000563_mRNA	GH18(29-266)
jgi|Aspor1|6650|AO090102000559_mRNA	GH31(371-818)
jgi|Aspor1|6698|AO090102000501_mRNA	AA11(20-225)
jgi|Aspor1|6732|AO090102000457_mRNA	AA7(39-491)
jgi|Aspor1|6781|AO090102000391_mRNA	GT15(77-355)
jgi|Aspor1|6791|AO090102000378_mRNA	GT90(320-550)
jgi|Aspor1|6806|AO090102000361_mRNA	GT3(22-659)
jgi|Aspor1|6826|AO090102000341_mRNA	GH16_1(168-399)
jgi|Aspor1|6835|AO090102000331_mRNA	GH43_14(26-333)
jgi|Aspor1|6886|AO090102000262_mRNA	GH134(4-126)
jgi|Aspor1|691|AO090005001553_mRNA	GH5_5(33-310)
jgi|Aspor1|692|AO090005001552_mRNA	CE16(32-258)
jgi|Aspor1|6957|AO090102000171_mRNA	GH76(33-399)
jgi|Aspor1|6969|AO090102000159_mRNA	GT20(6-461)
jgi|Aspor1|6976|AO090102000152_mRNA	GH125(86-516)
jgi|Aspor1|6982|AO090102000146_mRNA	GT57(15-496)
jgi|Aspor1|6987|AO090102000139_mRNA	GH28(49-402)
jgi|Aspor1|7024|AO090102000092_mRNA	CE12(31-226)
jgi|Aspor1|7043|AO090102000072_mRNA	PL1_2(71-246)
jgi|Aspor1|7044|AO090102000071_mRNA	GT90(185-418)
jgi|Aspor1|7056|AO090102000058_mRNA	AA8(4-789)
jgi|Aspor1|7076|AO090102000035_mRNA	GH76(21-369)
jgi|Aspor1|7098|AO090102000011_mRNA	GH28(55-392)
jgi|Aspor1|7099|AO090102000010_mRNA	CE8(40-298)
jgi|Aspor1|709|AO090005001531_mRNA	GT20(166-614)
jgi|Aspor1|710|AO090005001530_mRNA	GT20(10-475)
jgi|Aspor1|7146|AO090166000048_mRNA	GH3(34-247)
jgi|Aspor1|714|AO090005001526_mRNA	GH71(47-436)
jgi|Aspor1|7184|AO090166000090_mRNA	GH3(46-257)
jgi|Aspor1|7191|AO090166000097_mRNA	AA7(79-259)
jgi|Aspor1|71|AO090009000086_mRNA	GH95(3-487)
jgi|Aspor1|7211|AO090701000907_mRNA	GH88(2-183)
jgi|Aspor1|7213|AO090701000905_mRNA	GH79(48-430)
jgi|Aspor1|7216|AO090701000900_mRNA	CE3(56-246)
jgi|Aspor1|7228|AO090701000887_mRNA	GH10(29-325)
jgi|Aspor1|7229|AO090701000886_mRNA	GH43_36(23-287)
jgi|Aspor1|7230|AO090701000885_mRNA	GH62(28-298)
jgi|Aspor1|7231|AO090701000884_mRNA	CE1(43-169)
jgi|Aspor1|7264|AO090701000847_mRNA	AA7(138-561)
jgi|Aspor1|7269|AO090701000841_mRNA	GH3(88-302)
jgi|Aspor1|7272|AO090701000838_mRNA	GH43_26(22-308)
jgi|Aspor1|7292|AO090701000814_mRNA	GT62(79-343)
jgi|Aspor1|7330|AO090701000770_mRNA	GH35(54-394)
jgi|Aspor1|7356|AO090701000739_mRNA	GT2_Glycos_transf_2(104-325)
jgi|Aspor1|7358|AO090701000737_mRNA	GT76(49-523)
jgi|Aspor1|7374|AO090701000717_mRNA	CBM63(337-407)
jgi|Aspor1|7439|AO090701000639_mRNA	GH31(258-736)
jgi|Aspor1|7468|AO090701000603_mRNA	AA7(35-211)
jgi|Aspor1|747|AO090005001488_mRNA	GH135(2-90)
jgi|Aspor1|7481|AO090701000589_mRNA	GT2_Chitin_synth_1(226-394)
jgi|Aspor1|748|AO090005001486_mRNA	GH114(85-275)
jgi|Aspor1|7495|AO090701000572_mRNA	GT8(99-339)
jgi|Aspor1|749|AO090005001484_mRNA	CBM87(34-250)+CE18(251-615)
jgi|Aspor1|7506|AO090701000558_mRNA	GH31(267-741)
jgi|Aspor1|7508|AO090701000556_mRNA	CE12(18-226)
jgi|Aspor1|7536|AO090701000527_mRNA	AA3_2(3-513)
jgi|Aspor1|7538|AO090701000525_mRNA	AA7(76-493)
jgi|Aspor1|7549|AO090701000511_mRNA	AA3_2(37-617)
jgi|Aspor1|7550|AO090701000510_mRNA	PL20(24-252)
jgi|Aspor1|7573|AO090701000481_mRNA	GH43_6(30-317)
jgi|Aspor1|75|AO090009000091_mRNA	AA7(44-502)
jgi|Aspor1|760|AO090005001472_mRNA	AA3_2(44-625)
jgi|Aspor1|7650|AO090701000400_mRNA	GH32(29-336)
jgi|Aspor1|7657|AO090701000389_mRNA	GH72(27-326)
jgi|Aspor1|7701|AO090701000336_mRNA	AA7(69-484)
jgi|Aspor1|7702|AO090701000335_mRNA	AA7(33-237)
jgi|Aspor1|7713|AO090701000321_mRNA	PL1_7(76-258)
jgi|Aspor1|7714|AO090701000319_mRNA	AA7(256-672)
jgi|Aspor1|7718|AO090701000315_mRNA	CE16(34-339)
jgi|Aspor1|7719|AO090701000314_mRNA	GH20(174-508)
jgi|Aspor1|773|AO090005001458_mRNA	GH38(284-542)
jgi|Aspor1|7756|AO090701000274_mRNA	GH3(112-337)
jgi|Aspor1|7779|AO090701000246_mRNA	AA13(19-250)
jgi|Aspor1|7781|AO090701000244_mRNA	GH3(31-245)
jgi|Aspor1|7834|AO090701000186_mRNA	GT2_Glyco_tranf_2_3(182-415)
jgi|Aspor1|7835|AO090701000185_mRNA	GH12(178-314)
jgi|Aspor1|7872|AO090701000141_mRNA	GH63(606-817)
jgi|Aspor1|7908|AO090701000099_mRNA	GT71(141-375)
jgi|Aspor1|7928|AO090701000073_mRNA	GT32(75-155)
jgi|Aspor1|7961|AO090701000038_mRNA	GH32(52-401)
jgi|Aspor1|8021|AO090124000065_mRNA	GH75(99-253)
jgi|Aspor1|8037|AO090124000048_mRNA	AA11(55-242)
jgi|Aspor1|8048|AO090124000036_mRNA	AA1_2(40-374)
jgi|Aspor1|8060|AO090124000023_mRNA	GH51(187-450)
jgi|Aspor1|8074|AO090124000009_mRNA	GH28(67-360)
jgi|Aspor1|8107|AO090120000026_mRNA	GH11(54-229)
jgi|Aspor1|810|AO090005001416_mRNA	GH78(69-422)
jgi|Aspor1|811|AO090005001415_mRNA	GH115(33-688)
jgi|Aspor1|8129|AO090120000052_mRNA	GH65(407-770)
jgi|Aspor1|8134|AO090120000058_mRNA	GH92(288-794)
jgi|Aspor1|8147|AO090120000075_mRNA	GH1(6-453)
jgi|Aspor1|8216|AO090120000158_mRNA	GH35(47-368)
jgi|Aspor1|8246|AO090120000192_mRNA	GH71(1-367)
jgi|Aspor1|8250|AO090120000196_mRNA	GH13_1(60-364)
jgi|Aspor1|8261|AO090120000208_mRNA	GT32(117-197)
jgi|Aspor1|826|AO090005001400_mRNA	GH28(60-418)
jgi|Aspor1|8304|AO090120000260_mRNA	GH76(140-507)
jgi|Aspor1|8307|AO090120000263_mRNA	GH13_1(64-226)
jgi|Aspor1|8317|AO090120000279_mRNA	GH16_19(102-273)
jgi|Aspor1|8344|AO090120000309_mRNA	AA3_2(24-643)
jgi|Aspor1|8353|AO090120000319_mRNA	GT58(21-377)
jgi|Aspor1|8366|AO090120000333_mRNA	GT15(116-422)
jgi|Aspor1|837|AO090005001389_mRNA	GH5_12(15-548)
jgi|Aspor1|8386|AO090120000357_mRNA	AA7(67-439)
jgi|Aspor1|8453|AO090120000434_mRNA	GT71(130-360)
jgi|Aspor1|8475|AO090120000461_mRNA	GT4(239-405)
jgi|Aspor1|8482|AO090120000471_mRNA	GH135(146-381)
jgi|Aspor1|8515|AO090113000007_mRNA	AA3_2(5-559)
jgi|Aspor1|8525|AO090113000019_mRNA	GH18(40-391)
jgi|Aspor1|853|AO090005001372_mRNA	AA7(184-398)
jgi|Aspor1|8542|AO090113000039_mRNA	CE8(46-307)+CE8(378-566)
jgi|Aspor1|8556|AO090113000054_mRNA	AA8(11-534)
jgi|Aspor1|8559|AO090113000057_mRNA	PL4_3(21-648)
jgi|Aspor1|855|AO090005001370_mRNA	GT2_Chitin_synth_1(216-384)
jgi|Aspor1|8560|AO090113000058_mRNA	GH115(38-669)
jgi|Aspor1|8561|AO090113000059_mRNA	GH43_24(87-244)
jgi|Aspor1|8565|AO090113000063_mRNA	GH75(47-242)
jgi|Aspor1|8588|AO090113000091_mRNA	GH71(21-378)+CBM24(420-494)+CBM24(513-589)
jgi|Aspor1|8599|AO090113000105_mRNA	GH16_10(32-213)
jgi|Aspor1|8610|AO090113000118_mRNA	GH16_22(113-356)
jgi|Aspor1|8619|AO090113000128_mRNA	GT2_Chitin_synth_2(216-502)
jgi|Aspor1|8636|AO090113000146_mRNA	GH105(70-412)
jgi|Aspor1|8638|AO090113000148_mRNA	GH1(32-499)
jgi|Aspor1|8639|AO090113000149_mRNA	CBM67(129-293)+GH78(328-606)
jgi|Aspor1|8644|AO090113000155_mRNA	CE12(30-214)
jgi|Aspor1|8680|AO090113000198_mRNA	GH71(35-405)
jgi|Aspor1|8681|AO090113000199_mRNA	GH28(57-410)
jgi|Aspor1|8699|AO090020000712_mRNA	GH51(175-422)
jgi|Aspor1|8712|AO090020000698_mRNA	PL7_4(32-254)
jgi|Aspor1|8713|AO090020000697_mRNA	GH75(8-241)
jgi|Aspor1|8730|AO090020000680_mRNA	GT1(177-483)
jgi|Aspor1|8753|AO090020000650_mRNA	AA7(122-543)
jgi|Aspor1|8761|AO090020000640_mRNA	GH32(47-399)
jgi|Aspor1|879|AO090005001344_mRNA	GH16_18(69-223)
jgi|Aspor1|8809|AO090020000582_mRNA	GT21(33-350)
jgi|Aspor1|8874|AO090020000508_mRNA	CE3(57-288)
jgi|Aspor1|8928|AO090020000436_mRNA	GH17(377-649)
jgi|Aspor1|8952|AO090020000410_mRNA	GT57(68-569)
jgi|Aspor1|8957|AO090020000404_mRNA	CE8(40-361)
jgi|Aspor1|8967|AO090020000390_mRNA	AA3_2(9-575)
jgi|Aspor1|8995|AO090020000361_mRNA	GH106(294-697)
jgi|Aspor1|899|AO090005001320_mRNA	GH43_6(47-350)
jgi|Aspor1|9032|AO090020000315_mRNA	AA4(100-338)
jgi|Aspor1|908|AO090005001311_mRNA	GH16_18(67-223)
jgi|Aspor1|9103|AO090020000231_mRNA	GH18(30-277)+CBM19(388-431)
jgi|Aspor1|910|AO090005001308_mRNA	GH92(4-326)
jgi|Aspor1|9120|AO090020000212_mRNA	AA7(188-618)
jgi|Aspor1|9125|AO090020000207_mRNA	GH18(22-417)
jgi|Aspor1|9145|AO090020000183_mRNA	AA7(9-218)
jgi|Aspor1|9151|AO090020000176_mRNA	GH13_40(35-391)
jgi|Aspor1|9153|AO090020000174_mRNA	GT25(68-292)
jgi|Aspor1|9162|AO090020000162_mRNA	AA7(113-567)
jgi|Aspor1|9178|AO090020000144_mRNA	GH55(58-761)
jgi|Aspor1|9212|AO090020000105_mRNA	GT39(64-309)
jgi|Aspor1|9240|AO090020000066_mRNA	GT8(8-280)
jgi|Aspor1|9268|AO090020000035_mRNA	GT20(50-591)
jgi|Aspor1|9303|AO090038000632_mRNA	AA7(167-364)
jgi|Aspor1|9307|AO090038000626_mRNA	GT2_Glyco_tranf_2_3(45-285)
jgi|Aspor1|9323|AO090038000608_mRNA	GH47(50-557)
jgi|Aspor1|9372|AO090038000552_mRNA	GH28(67-372)
jgi|Aspor1|9408|AO090038000502_mRNA	PL3_2(29-119)
jgi|Aspor1|9436|AO090038000471_mRNA	GH31(259-832)
jgi|Aspor1|9460|AO090038000445_mRNA	GH134(37-198)
jgi|Aspor1|9461|AO090038000444_mRNA	GH5_7(151-426)
jgi|Aspor1|9466|AO090038000439_mRNA	GH6(160-455)
jgi|Aspor1|9479|AO090038000425_mRNA	GH3(106-327)
jgi|Aspor1|9554|AO090038000337_mRNA	GH92(270-775)
jgi|Aspor1|9604|AO090038000279_mRNA	GH17(25-302)
jgi|Aspor1|9641|AO090038000234_mRNA	GH13_40(33-392)
jgi|Aspor1|9652|AO090038000223_mRNA	GH3(101-324)
jgi|Aspor1|9685|AO090038000177_mRNA	GT71(167-406)
jgi|Aspor1|9687|AO090038000175_mRNA	GH12(111-256)
jgi|Aspor1|969|AO090005001234_mRNA	AA7(31-206)
jgi|Aspor1|9721|AO090038000131_mRNA	PL9_3(45-407)
jgi|Aspor1|9733|AO090038000118_mRNA	PL27(60-700)
jgi|Aspor1|9762|AO090038000083_mRNA	AA7(172-389)
jgi|Aspor1|9822|AO090038000009_mRNA	GH2(5-591)
jgi|Aspor1|9829|AO090138000204_mRNA	PL1_4(109-292)
jgi|Aspor1|9851|AO090138000172_mRNA	GH71(15-403)
jgi|Aspor1|9864|AO090138000159_mRNA	CBM13(33-175)
jgi|Aspor1|9899|AO090138000119_mRNA	PL4_5(36-555)
jgi|Aspor1|9912|AO090138000105_mRNA	GH15(282-674)
jgi|Aspor1|991|AO090005001210_mRNA	CE4(370-475)
jgi|Aspor1|9928|AO090138000087_mRNA	GH88(42-347)
jgi|Aspor1|9929|AO090138000086_mRNA	GH28(198-455)
jgi|Aspor1|9945|AO090138000067_mRNA	GH28(69-223)
jgi|Aspor1|9956|AO090138000055_mRNA	GH43_6(27-315)
jgi|Aspor1|9976|AO090138000033_mRNA	GT2_Glyco_tranf_2_3(105-335)

## Sheet: Fomitiporia mediterranea
jgi|Fomme1|100449|estExt_Genewise1Plus.C_1_t10242	CE4(205-315)
jgi|Fomme1|100561|estExt_Genewise1Plus.C_1_t10383	GH128(52-271)
jgi|Fomme1|101265|estExt_Genewise1Plus.C_1_t30478	GH105(46-390)
jgi|Fomme1|101325|estExt_Genewise1Plus.C_1_t40131	GH18(89-292)
jgi|Fomme1|101564|estExt_Genewise1Plus.C_1_t50402	GH43_14(42-334)
jgi|Fomme1|101567|estExt_Genewise1Plus.C_1_t50411	GH43_14(35-325)
jgi|Fomme1|101593|estExt_Genewise1Plus.C_1_t50440	GH71(9-350)
jgi|Fomme1|101639|estExt_Genewise1Plus.C_1_t60059	GH31(349-803)
jgi|Fomme1|101848|estExt_Genewise1Plus.C_1_t70466	GH92(283-804)
jgi|Fomme1|101859|estExt_Genewise1Plus.C_1_t70477	AA6(4-199)
jgi|Fomme1|102997|estExt_Genewise1Plus.C_2_t40125	GH115(39-693)
jgi|Fomme1|103289|estExt_Genewise1Plus.C_3_t10160	AA9(6-223)
jgi|Fomme1|103374|estExt_Genewise1Plus.C_3_t10274	GH51(158-646)
jgi|Fomme1|103458|estExt_Genewise1Plus.C_3_t10374	GH18(32-408)
jgi|Fomme1|103475|estExt_Genewise1Plus.C_3_t10394	AA6(49-244)
jgi|Fomme1|103711|estExt_Genewise1Plus.C_3_t20170	GH154(18-366)
jgi|Fomme1|103821|estExt_Genewise1Plus.C_3_t20306	GH31(266-701)
jgi|Fomme1|104034|estExt_Genewise1Plus.C_3_t30079	GH55(19-759)
jgi|Fomme1|104156|estExt_Genewise1Plus.C_3_t30228	GT28(8-134)
jgi|Fomme1|104276|estExt_Genewise1Plus.C_3_t30376	AA5_1(199-750)
jgi|Fomme1|104325|estExt_Genewise1Plus.C_3_t30426	GT4(498-670)
jgi|Fomme1|104491|estExt_Genewise1Plus.C_3_t40115	GT15(73-343)
jgi|Fomme1|104607|estExt_Genewise1Plus.C_3_t40364	CE16(33-301)
jgi|Fomme1|105355|estExt_Genewise1Plus.C_4_t30117	GH30_3(55-409)
jgi|Fomme1|106110|estExt_Genewise1Plus.C_5_t20302	GH16_1(155-398)
jgi|Fomme1|106733|estExt_Genewise1Plus.C_5_t40107	GH28(65-338)
jgi|Fomme1|106831|estExt_Genewise1Plus.C_5_t40232	GH43_24(46-282)
jgi|Fomme1|107171|estExt_Genewise1Plus.C_5_t50135	GT33(1-475)
jgi|Fomme1|107469|estExt_Genewise1Plus.C_6_t10011	AA2(42-302)
jgi|Fomme1|108507|estExt_Genewise1Plus.C_6_t40167	GH16_4(1-312)
jgi|Fomme1|108715|estExt_Genewise1Plus.C_6_t50151	GH18(5-373)
jgi|Fomme1|108836|estExt_Genewise1Plus.C_7_t10151	GH5_12(55-565)
jgi|Fomme1|109410|estExt_Genewise1Plus.C_7_t30075	GH6(116-408)
jgi|Fomme1|109953|estExt_Genewise1Plus.C_7_t40289	GH28(63-366)
jgi|Fomme1|109954|estExt_Genewise1Plus.C_7_t40290	AA3_2(11-613)
jgi|Fomme1|109989|estExt_Genewise1Plus.C_8_t10006	GH3(144-367)
jgi|Fomme1|110262|estExt_Genewise1Plus.C_8_t10425	AA9(10-228)
jgi|Fomme1|110423|estExt_Genewise1Plus.C_8_t20125	GH9(48-498)
jgi|Fomme1|110719|estExt_Genewise1Plus.C_8_t30010	GT2_Chitin_synth_1(204-375)
jgi|Fomme1|110885|estExt_Genewise1Plus.C_8_t30202	GT32(82-162)
jgi|Fomme1|111272|estExt_Genewise1Plus.C_8_t40169	GT57(66-526)
jgi|Fomme1|111382|estExt_Genewise1Plus.C_8_t40302	CE4(152-263)
jgi|Fomme1|111729|estExt_Genewise1Plus.C_8_t50199	GT17(63-352)
jgi|Fomme1|111794|estExt_Genewise1Plus.C_8_t50284	GT2_Chitin_synth_2(1242-1749)
jgi|Fomme1|112116|estExt_Genewise1Plus.C_9_t20202	GH105(164-343)
jgi|Fomme1|112123|estExt_Genewise1Plus.C_9_t20209	GT2_Glyco_trans_2_3(534-751)
jgi|Fomme1|112192|estExt_Genewise1Plus.C_9_t20365	GT3(17-651)
jgi|Fomme1|112406|estExt_Genewise1Plus.C_10_t10417	AA1_1(38-340)
jgi|Fomme1|112563|estExt_Genewise1Plus.C_10_t20276	AA3_2(29-603)
jgi|Fomme1|112568|estExt_Genewise1Plus.C_10_t20283	AA3_2(41-602)
jgi|Fomme1|112585|estExt_Genewise1Plus.C_10_t20302	AA3_2(34-598)
jgi|Fomme1|112599|estExt_Genewise1Plus.C_10_t20316	AA3_2(15-609)
jgi|Fomme1|112729|estExt_Genewise1Plus.C_11_t10250	AA3_2(15-608)
jgi|Fomme1|112812|estExt_Genewise1Plus.C_11_t10485	GH152(29-250)
jgi|Fomme1|112990|estExt_Genewise1Plus.C_120249	AA3_2(37-614)
jgi|Fomme1|113414|estExt_Genewise1Plus.C_14_t10091	GH35(59-384)
jgi|Fomme1|114163|estExt_Genewise1Plus.C_16_t10348	AA1_1(40-344)
jgi|Fomme1|114277|estExt_Genewise1Plus.C_16_t20008	GT4(322-479)
jgi|Fomme1|114581|estExt_Genewise1Plus.C_18_t10113	GH74(81-192)
jgi|Fomme1|114616|estExt_Genewise1Plus.C_18_t10153	AA9(14-231)
jgi|Fomme1|114632|estExt_Genewise1Plus.C_18_t10174	GT90(395-664)
jgi|Fomme1|114844|estExt_Genewise1Plus.C_18_t10437	AA6(62-257)
jgi|Fomme1|115153|estExt_Genewise1Plus.C_200027	GT20(83-543)
jgi|Fomme1|116159|estExt_Genewise1.C_1_t30175	GH16_4(480-807)
jgi|Fomme1|116385|estExt_Genewise1.C_1_t40304	GH95(33-807)
jgi|Fomme1|116865|estExt_Genewise1.C_1_t80006	GH95(41-813)
jgi|Fomme1|117067|estExt_Genewise1.C_1_t80296	GH16_1(36-275)
jgi|Fomme1|117440|estExt_Genewise1.C_2_t20260	GH5_9(133-440)
jgi|Fomme1|117857|estExt_Genewise1.C_2_t30422	GH37(148-716)
jgi|Fomme1|118222|estExt_Genewise1.C_2_t40435	GH5_5(64-343)
jgi|Fomme1|118448|estExt_Genewise1.C_3_t10323	AA1_1(38-343)
jgi|Fomme1|118664|estExt_Genewise1.C_3_t20084	AA7(115-335)
jgi|Fomme1|118714|estExt_Genewise1.C_3_t20134	AA3_2(52-638)
jgi|Fomme1|119247|estExt_Genewise1.C_3_t30309	GT39(136-374)
jgi|Fomme1|120630|estExt_Genewise1.C_5_t10132	GT15(1-264)
jgi|Fomme1|120738|estExt_Genewise1.C_5_t10278	GT8(6-229)
jgi|Fomme1|120874|estExt_Genewise1.C_5_t10463	CE1(35-288)
jgi|Fomme1|121924|estExt_Genewise1.C_5_t40287	GH72(19-330)
jgi|Fomme1|123070|estExt_Genewise1.C_6_t20471	AA2(44-303)
jgi|Fomme1|123078|estExt_Genewise1.C_6_t20479	GT76(2-393)
jgi|Fomme1|123180|estExt_Genewise1.C_6_t30112	GH16_1(63-298)
jgi|Fomme1|123489|estExt_Genewise1.C_6_t40066	GT2_Chitin_synth_2(434-942)
jgi|Fomme1|123845|estExt_Genewise1.C_7_t10076	GT2_Chitin_synth_2(1233-1740)
jgi|Fomme1|123902|estExt_Genewise1.C_7_t10146	GT69(144-382)
jgi|Fomme1|124040|estExt_Genewise1.C_7_t10329	AA7(73-288)
jgi|Fomme1|124676|estExt_Genewise1.C_7_t30325	GH13_22(106-506)+GH13_22(1165-1630)
jgi|Fomme1|125370|estExt_Genewise1.C_8_t10443	GT8(77-299)
jgi|Fomme1|125637|estExt_Genewise1.C_8_t20290	GH128(131-350)
jgi|Fomme1|126120|estExt_Genewise1.C_8_t30389	GH13_8(233-526)
jgi|Fomme1|127013|estExt_Genewise1.C_9_t10137	GH10(1-263)
jgi|Fomme1|127141|estExt_Genewise1.C_9_t10425	GH16_1(66-301)
jgi|Fomme1|127244|estExt_Genewise1.C_9_t20229	GT69(149-372)
jgi|Fomme1|127515|estExt_Genewise1.C_10_t10417	AA1_1(34-339)
jgi|Fomme1|127525|estExt_Genewise1.C_10_t10427	GH10(21-330)
jgi|Fomme1|128564|estExt_Genewise1.C_14_t10125	GT1(525-935)
jgi|Fomme1|128778|estExt_Genewise1.C_14_t20170	GH16_2(206-557)
jgi|Fomme1|129311|estExt_Genewise1.C_16_t10376	GH20(171-508)
jgi|Fomme1|129350|estExt_Genewise1.C_16_t10433	GT2_Chitin_synth_1(74-236)+GT2_Chitin_synth_2(214-443)
jgi|Fomme1|130646|fgenesh1_pm.1_#_195	GH16_19(109-263)
jgi|Fomme1|130910|fgenesh1_pm.1_#_459	GH13_32(124-388)+CBM20(553-638)
jgi|Fomme1|130930|fgenesh1_pm.1_#_479	GH16_1(72-307)
jgi|Fomme1|130972|fgenesh1_pm.1_#_521	AA9(7-203)
jgi|Fomme1|131206|fgenesh1_pm.1_#_755	GH12(72-224)
jgi|Fomme1|131347|fgenesh1_pm.2_#_34	PL1_7(74-254)
jgi|Fomme1|131574|fgenesh1_pm.2_#_261	AA9(13-199)
jgi|Fomme1|131657|fgenesh1_pm.2_#_344	GH37(113-679)
jgi|Fomme1|131740|fgenesh1_pm.2_#_427	GH115(40-672)
jgi|Fomme1|131787|fgenesh1_pm.2_#_474	GT22(7-421)
jgi|Fomme1|131857|fgenesh1_pm.2_#_544	GT15(1-268)
jgi|Fomme1|132657|fgenesh1_pm.4_#_38	CE15(43-345)
jgi|Fomme1|132742|fgenesh1_pm.4_#_123	GH78(72-627)
jgi|Fomme1|132897|fgenesh1_pm.4_#_278	GT20(169-621)
jgi|Fomme1|132925|fgenesh1_pm.4_#_306	GH13_1(56-358)
jgi|Fomme1|133033|fgenesh1_pm.5_#_81	AA9(11-217)
jgi|Fomme1|133672|fgenesh1_pm.5_#_720	GT59(25-412)
jgi|Fomme1|133892|fgenesh1_pm.6_#_42	AA2(41-299)
jgi|Fomme1|133924|fgenesh1_pm.6_#_74	AA2(41-299)
jgi|Fomme1|134279|fgenesh1_pm.6_#_429	GH71(38-455)
jgi|Fomme1|134733|fgenesh1_pm.7_#_274	AA7(148-346)
jgi|Fomme1|135033|fgenesh1_pm.7_#_574	GH25(37-208)
jgi|Fomme1|135090|fgenesh1_pm.8_#_53	GT39(73-313)
jgi|Fomme1|135495|fgenesh1_pm.8_#_458	AA7(27-452)
jgi|Fomme1|135497|fgenesh1_pm.8_#_460	AA7(28-457)
jgi|Fomme1|135898|fgenesh1_pm.8_#_861	GH43_26(22-307)
jgi|Fomme1|136263|fgenesh1_pm.10_#_153	AA3_2(15-612)
jgi|Fomme1|136281|fgenesh1_pm.10_#_171	AA4(15-223)
jgi|Fomme1|136574|fgenesh1_pm.13_#_64	AA9(6-219)
jgi|Fomme1|136669|fgenesh1_pm.13_#_159	GH47(116-568)
jgi|Fomme1|136778|fgenesh1_pm.14_#_109	PL38(29-315)
jgi|Fomme1|137095|fgenesh1_pm.16_#_102	GH37(85-552)
jgi|Fomme1|137646|estExt_fgenesh1_pm.C_1_t10040	GT15(95-366)
jgi|Fomme1|137958|estExt_fgenesh1_pm.C_1_t10401	CE4(44-162)
jgi|Fomme1|138370|estExt_fgenesh1_pm.C_2_t10034	GH105(90-294)
jgi|Fomme1|138372|estExt_fgenesh1_pm.C_2_t10036	GH5_7(129-413)
jgi|Fomme1|139496|estExt_fgenesh1_pm.C_40025	AA8(2-768)
jgi|Fomme1|140517|estExt_fgenesh1_pm.C_6_t10002	GT2_Glycos_transf_2(25-204)
jgi|Fomme1|140530|estExt_fgenesh1_pm.C_6_t10017	GH78(73-635)
jgi|Fomme1|140591|estExt_fgenesh1_pm.C_6_t10090	GT32(88-168)
jgi|Fomme1|140601|estExt_fgenesh1_pm.C_6_t10100	GH79(86-528)
jgi|Fomme1|140748|estExt_fgenesh1_pm.C_6_t10265	PL14_5(106-311)
jgi|Fomme1|140839|estExt_fgenesh1_pm.C_6_t10372	GH63(579-1035)
jgi|Fomme1|141520|estExt_fgenesh1_pm.C_7_t20048	CE16(14-260)
jgi|Fomme1|141931|estExt_fgenesh1_pm.C_8_t10452	AA7(28-253)
jgi|Fomme1|142298|estExt_fgenesh1_pm.C_90015	AA3_3(103-591)
jgi|Fomme1|142411|estExt_fgenesh1_pm.C_90148	AA5(502-1017)
jgi|Fomme1|142516|estExt_fgenesh1_pm.C_100071	AA1_1(38-340)
jgi|Fomme1|143054|estExt_fgenesh1_pm.C_150033	GT2_Chitin_synth_2(658-1179)
jgi|Fomme1|143122|estExt_fgenesh1_pm.C_150119	GH6(42-333)
jgi|Fomme1|143134|estExt_fgenesh1_pm.C_150134	GH5_9(80-385)
jgi|Fomme1|143158|estExt_fgenesh1_pm.C_150161	GH47(14-495)
jgi|Fomme1|143555|estExt_fgenesh1_pm.C_180211	GH28(52-414)
jgi|Fomme1|143664|estExt_fgenesh1_pm.C_200031	AA2(41-304)
jgi|Fomme1|143803|estExt_fgenesh1_pg.C_1_t10134	GH128(52-270)
jgi|Fomme1|143821|estExt_fgenesh1_pg.C_1_t10157	GH13_25(1143-1598)
jgi|Fomme1|144340|estExt_fgenesh1_pg.C_1_t20394	CE4(53-158)+CE4(352-456)
jgi|Fomme1|145058|estExt_fgenesh1_pg.C_3_t10185	PL14_4(98-316)
jgi|Fomme1|145241|estExt_fgenesh1_pg.C_3_t10412	GT22(7-402)
jgi|Fomme1|145588|estExt_fgenesh1_pg.C_40143	CE2(147-346)
jgi|Fomme1|145672|estExt_fgenesh1_pg.C_40268	GT35(147-862)
jgi|Fomme1|145801|estExt_fgenesh1_pg.C_40442	AA2(41-299)
jgi|Fomme1|146495|estExt_fgenesh1_pg.C_6_t10005	AA2(42-301)
jgi|Fomme1|146522|estExt_fgenesh1_pg.C_6_t10040	AA2(50-307)
jgi|Fomme1|146809|estExt_fgenesh1_pg.C_6_t10402	GH18(107-448)
jgi|Fomme1|147100|estExt_fgenesh1_pg.C_7_t10122	GH152(25-255)
jgi|Fomme1|147265|estExt_fgenesh1_pg.C_7_t10332	CE16(33-259)
jgi|Fomme1|147487|estExt_fgenesh1_pg.C_8_t10021	GH43_5(32-305)
jgi|Fomme1|147571|estExt_fgenesh1_pg.C_8_t10119	GH16_1(62-297)
jgi|Fomme1|148139|estExt_fgenesh1_pg.C_8_t20298	CBM13(29-109)
jgi|Fomme1|148263|estExt_fgenesh1_pg.C_90159	GH5_22(56-350)
jgi|Fomme1|148799|estExt_fgenesh1_pg.C_130128	GH27(23-359)
jgi|Fomme1|149577|estExt_fgenesh1_pg.C_190041	AA2(43-300)
jgi|Fomme1|149775|gm1.105_g	GH31(276-764)
jgi|Fomme1|149844|gm1.174_g	GH47(120-713)
jgi|Fomme1|150198|gm1.528_g	GH131(26-283)
jgi|Fomme1|150512|gm1.842_g	AA2(45-285)
jgi|Fomme1|150522|gm1.852_g	AA2(41-282)
jgi|Fomme1|150848|gm1.1178_g	GH28(39-369)
jgi|Fomme1|151339|gm1.1669_g	CE4(74-179)
jgi|Fomme1|152276|gm1.2606_g	GH115(40-679)
jgi|Fomme1|152387|gm1.2717_g	GT90(284-509)
jgi|Fomme1|152538|gm1.2868_g	GH12(105-251)
jgi|Fomme1|152661|gm1.2991_g	AA2(41-298)
jgi|Fomme1|153474|gm1.3804_g	GH88(66-393)
jgi|Fomme1|154635|gm1.4965_g	GH16_1(195-435)
jgi|Fomme1|154683|gm1.5013_g	AA9(10-192)
jgi|Fomme1|154818|gm1.5148_g	GT21(60-325)
jgi|Fomme1|154965|gm1.5295_g	GT8(7-257)
jgi|Fomme1|155047|gm1.5377_g	CE8(78-363)
jgi|Fomme1|156013|gm1.6343_g	GH79(114-510)
jgi|Fomme1|156014|gm1.6344_g	GH79(86-479)
jgi|Fomme1|156444|gm1.6774_g	AA2(121-362)
jgi|Fomme1|156871|gm1.7201_g	GH28(55-391)
jgi|Fomme1|157081|gm1.7411_g	GH152(25-255)
jgi|Fomme1|157082|gm1.7412_g	GH152(23-256)
jgi|Fomme1|157750|gm1.8080_g	AA3_2(11-645)
jgi|Fomme1|157764|gm1.8094_g	AA3_2(11-604)
jgi|Fomme1|157819|gm1.8149_g	GH43_5(35-329)
jgi|Fomme1|157870|gm1.8200_g	AA2(41-298)
jgi|Fomme1|159034|gm1.9364_g	GH145(45-374)
jgi|Fomme1|159060|gm1.9390_g	AA3_2(57-577)
jgi|Fomme1|159189|gm1.9519_g	GH16_1(197-431)
jgi|Fomme1|159341|gm1.9671_g	GH28(65-390)
jgi|Fomme1|159826|gm1.10156_g	CE12(20-222)
jgi|Fomme1|160464|gm1.10794_g	AA3_2(209-795)
jgi|Fomme1|16048|fgenesh1_kg.1_#_143_#_isotig02209	AA1_1(39-346)
jgi|Fomme1|160689|gm1.11019_g	GH47(77-595)
jgi|Fomme1|161643|gm1.11973_g	GH5_7(62-372)
jgi|Fomme1|161871|gm1.12201_g	GH18(71-290)
jgi|Fomme1|162184|gm1.12514_g	GH74(80-196)
jgi|Fomme1|162598|gm1.12928_g	GT1(245-446)
jgi|Fomme1|162718|gm1.13048_g	GT25(82-328)
jgi|Fomme1|16316|fgenesh1_kg.1_#_411_#_isotig06761	GT39(59-300)
jgi|Fomme1|163767|gm1.14097_g	AA3_2(28-614)
jgi|Fomme1|164611|estExt_Genemark1.C_1_t20092	AA5_1(153-748)
jgi|Fomme1|16475|fgenesh1_kg.1_#_570_#_isotig08982	AA2(45-285)
jgi|Fomme1|165730|estExt_Genemark1.C_2_t20486	GH5_5(30-338)
jgi|Fomme1|165872|estExt_Genemark1.C_3_t10210	GT4(200-339)
jgi|Fomme1|166012|estExt_Genemark1.C_3_t10422	AA7(100-525)
jgi|Fomme1|166407|estExt_Genemark1.C_3_t20461	GH3(37-251)
jgi|Fomme1|16646|fgenesh1_kg.1_#_741_#_isotig06422	GH31(353-805)
jgi|Fomme1|166483|estExt_Genemark1.C_3_t30086	GH5_12(29-579)
jgi|Fomme1|166497|estExt_Genemark1.C_3_t30108	GH152(26-249)
jgi|Fomme1|166672|estExt_Genemark1.C_4_t10360	CE9(20-310)+CE9(391-533)
jgi|Fomme1|16672|fgenesh1_kg.1_#_767_#_isotig04075	AA1_1(36-345)
jgi|Fomme1|166873|estExt_Genemark1.C_4_t20285	GH38(294-549)
jgi|Fomme1|167044|estExt_Genemark1.C_5_t10280	PL35(521-705)
jgi|Fomme1|167079|estExt_Genemark1.C_5_t10324	GT2_Chitin_synth_1(203-362)+GT2_Chitin_synth_2(340-590)
jgi|Fomme1|167171|estExt_Genemark1.C_5_t10442	GH16_1(231-470)
jgi|Fomme1|167228|estExt_Genemark1.C_5_t20014	CE8(34-319)
jgi|Fomme1|168117|estExt_Genemark1.C_6_t20060	AA5_1(45-601)
jgi|Fomme1|168181|estExt_Genemark1.C_6_t20169	AA9(69-304)
jgi|Fomme1|168392|estExt_Genemark1.C_6_t30037	GH28(54-398)
jgi|Fomme1|168465|estExt_Genemark1.C_7_t10093	GT90(313-599)
jgi|Fomme1|168992|estExt_Genemark1.C_8_t10044	GH85(77-413)
jgi|Fomme1|16902|fgenesh1_kg.1_#_997_#_isotig06810	GT66(24-702)
jgi|Fomme1|16913|fgenesh1_kg.1_#_1008_#_isotig02544	GH5_15(82-252)
jgi|Fomme1|169152|estExt_Genemark1.C_8_t10263	GH16_2(234-584)
jgi|Fomme1|169461|estExt_Genemark1.C_8_t20167	GH16_1(54-285)
jgi|Fomme1|169462|estExt_Genemark1.C_8_t20168	GH16_1(81-315)
jgi|Fomme1|16948|fgenesh1_kg.2_#_30_#_isotig07160	AA14(20-281)
jgi|Fomme1|169827|estExt_Genemark1.C_9_t10026	AA3_3(5-624)
jgi|Fomme1|169831|estExt_Genemark1.C_9_t10034	AA3_3(20-630)
jgi|Fomme1|169881|estExt_Genemark1.C_9_t10153	GH79(45-398)
jgi|Fomme1|170015|estExt_Genemark1.C_9_t10474	GT3(85-371)
jgi|Fomme1|170018|estExt_Genemark1.C_9_t10481	GH28(122-441)
jgi|Fomme1|170198|estExt_Genemark1.C_100382	AA3_2(51-648)
jgi|Fomme1|170413|estExt_Genemark1.C_120022	AA3_2(979-1516)
jgi|Fomme1|170435|estExt_Genemark1.C_120105	AA3_2(37-614)
jgi|Fomme1|170440|estExt_Genemark1.C_120125	AA3_2(174-469)
jgi|Fomme1|170730|estExt_Genemark1.C_140107	GH105(131-353)
jgi|Fomme1|170904|estExt_Genemark1.C_150185	AA9(6-220)
jgi|Fomme1|170950|estExt_Genemark1.C_150257	GT22(57-555)
jgi|Fomme1|171561|estExt_Genemark1.C_200007	GT24(1334-1581)
jgi|Fomme1|171588|estExt_Genemark1.C_200055	GH1(186-659)
jgi|Fomme1|17621|fgenesh1_kg.2_#_703_#_isotig03579	AA3_2(37-614)
jgi|Fomme1|17696|fgenesh1_kg.3_#_52_#_isotig08410	GH16_1(64-306)
jgi|Fomme1|17819|fgenesh1_kg.3_#_175_#_isotig04560	AA7(88-265)
jgi|Fomme1|17821|fgenesh1_kg.3_#_177_#_isotig07186	AA7(83-504)
jgi|Fomme1|17823|fgenesh1_kg.3_#_179_#_isotig08155	AA7(83-273)
jgi|Fomme1|18255|fgenesh1_kg.3_#_611_#_isotig06863	GH5_30(48-503)
jgi|Fomme1|18948|fgenesh1_kg.5_#_59_#_isotig00443	GH74(153-274)
jgi|Fomme1|18962|fgenesh1_kg.5_#_73_#_isotig00441	GH74(82-191)
jgi|Fomme1|19081|fgenesh1_kg.5_#_192_#_isotig04923	GH5_5(78-360)
jgi|Fomme1|19559|fgenesh1_kg.5_#_670_#_isotig04519	GH18(39-329)
jgi|Fomme1|19850|fgenesh1_kg.5_#_961_#_isotig02038	GH31(302-861)
jgi|Fomme1|19884|fgenesh1_kg.6_#_16_#_isotig07041	GH127(316-540)
jgi|Fomme1|20121|fgenesh1_kg.6_#_253_#_isotig07468	GT2_Glyco_tranf_2_3(52-284)
jgi|Fomme1|21392|fgenesh1_kg.8_#_158_#_isotig06100	GH16_2(257-605)
jgi|Fomme1|21486|fgenesh1_kg.8_#_252_#_isotig07956	GH125(89-498)
jgi|Fomme1|21590|fgenesh1_kg.8_#_356_#_isotig04211	GH2(3-713)
jgi|Fomme1|21686|fgenesh1_kg.8_#_452_#_isotig04633	AA7(29-254)
jgi|Fomme1|21740|fgenesh1_kg.8_#_506_#_isotig04103	GH47(56-489)
jgi|Fomme1|22090|fgenesh1_kg.8_#_856_#_isotig04373	PL14_4(64-280)
jgi|Fomme1|22297|fgenesh1_kg.9_#_184_#_isotig08177	GH5_22(47-340)
jgi|Fomme1|22345|fgenesh1_kg.9_#_232_#_isotig04307	GH7(20-454)
jgi|Fomme1|22402|fgenesh1_kg.9_#_289_#_isotig00844	GH79(50-432)
jgi|Fomme1|22452|fgenesh1_kg.10_#_32_#_isotig02534	AA1_1(36-340)
jgi|Fomme1|23747|fgenesh1_kg.16_#_134_#_isotig02383	AA7(139-334)
jgi|Fomme1|23797|fgenesh1_kg.17_#_46_#_isotig07479	GH18(27-319)
jgi|Fomme1|24280|fgenesh1_kg.20_#_36_#_isotig01583	GH1(132-604)
jgi|Fomme1|25073|fgenesh1_pg.1_#_445	GH16_2(272-646)
jgi|Fomme1|25640|fgenesh1_pg.2_#_24	GH79(41-415)
jgi|Fomme1|26995|fgenesh1_pg.3_#_732	CBM21(585-716)
jgi|Fomme1|27161|fgenesh1_pg.4_#_158	GH152(27-256)
jgi|Fomme1|27407|fgenesh1_pg.4_#_404	GH3(80-276)
jgi|Fomme1|27410|fgenesh1_pg.4_#_407	GH3(80-276)
jgi|Fomme1|27679|fgenesh1_pg.5_#_223	CBM21(281-403)
jgi|Fomme1|28620|fgenesh1_pg.6_#_321	GH16_1(62-294)
jgi|Fomme1|28644|fgenesh1_pg.6_#_345	GH28(35-348)
jgi|Fomme1|28648|fgenesh1_pg.6_#_349	GH28(39-349)
jgi|Fomme1|28750|fgenesh1_pg.6_#_451	GH92(290-809)
jgi|Fomme1|28940|fgenesh1_pg.6_#_641	GH18(46-416)
jgi|Fomme1|29597|fgenesh1_pg.8_#_54	AA2(41-299)
jgi|Fomme1|30073|fgenesh1_pg.8_#_530	GH3(62-297)
jgi|Fomme1|30820|fgenesh1_pg.10_#_177	GH7(16-432)
jgi|Fomme1|31874|fgenesh1_pg.16_#_59	GH20(94-412)
jgi|Fomme1|31885|fgenesh1_pg.16_#_70	GT2_Chitin_synth_1(74-238)
jgi|Fomme1|31947|fgenesh1_pg.17_#_5	CE12(33-235)
jgi|Fomme1|32421|fgenesh1_pg.20_#_31	GH1(260-577)
jgi|Fomme1|50246|gw1.4.1080.1	GT15(98-280)
jgi|Fomme1|62748|gw1.3.2143.1	PL14(57-261)
jgi|Fomme1|73349|e_gw1.1.2317.1	GH18(39-386)
jgi|Fomme1|74581|e_gw1.1.4824.1	CE16(42-280)
jgi|Fomme1|74587|e_gw1.1.3578.1	GT49(23-340)
jgi|Fomme1|74790|e_gw1.1.1281.1	GT2_Glyco_trans_2_3(502-711)
jgi|Fomme1|74917|e_gw1.1.910.1	AA9(8-180)
jgi|Fomme1|75057|e_gw1.1.4036.1	AA7(337-647)
jgi|Fomme1|75200|e_gw1.1.4932.1	GH5_9(220-521)
jgi|Fomme1|76233|e_gw1.2.518.1	GH17(99-374)
jgi|Fomme1|76257|e_gw1.2.1042.1	GT20(160-467)
jgi|Fomme1|76409|e_gw1.2.1101.1	GH18(41-284)
jgi|Fomme1|76760|e_gw1.2.2587.1	GH10(91-398)
jgi|Fomme1|77371|e_gw1.2.201.1	GH79(46-494)
jgi|Fomme1|77618|e_gw1.3.1090.1	GH3(36-249)
jgi|Fomme1|77786|e_gw1.3.22.1	GH12(88-239)
jgi|Fomme1|78402|e_gw1.3.388.1	CE16(36-306)
jgi|Fomme1|79245|e_gw1.3.2015.1	GH5_50(95-376)
jgi|Fomme1|79513|e_gw1.3.2207.1	GT48(690-1462)
jgi|Fomme1|79786|e_gw1.3.107.1	GT58(28-384)
jgi|Fomme1|79812|e_gw1.3.1587.1	GH5_9(186-492)
jgi|Fomme1|79988|e_gw1.4.1165.1	GH3(105-319)
jgi|Fomme1|80223|e_gw1.4.2270.1	GH16_1(62-298)
jgi|Fomme1|80792|e_gw1.4.233.1	GH152(27-252)
jgi|Fomme1|80875|e_gw1.4.1072.1	AA3_2(2-386)
jgi|Fomme1|81611|e_gw1.5.150.1	CE4(221-330)
jgi|Fomme1|82144|e_gw1.5.969.1	GH16_1(111-344)
jgi|Fomme1|82293|e_gw1.5.1554.1	GH16_1(31-273)
jgi|Fomme1|83129|e_gw1.5.1661.1	GH5_31(48-325)
jgi|Fomme1|83177|e_gw1.5.2529.1	GH92(267-737)
jgi|Fomme1|83942|e_gw1.5.2399.1	GH3(53-258)
jgi|Fomme1|84154|e_gw1.5.1111.1	GT1(623-1044)
jgi|Fomme1|84292|e_gw1.6.802.1	GH2(28-786)
jgi|Fomme1|84718|e_gw1.6.281.1	AA2(42-302)
jgi|Fomme1|84790|e_gw1.6.67.1	GT2_Chitin_synth_1(90-253)
jgi|Fomme1|85158|e_gw1.6.1191.1	GH18(49-417)
jgi|Fomme1|85509|e_gw1.6.485.1	GH18(5-375)
jgi|Fomme1|85791|e_gw1.6.313.1	GT90(327-582)
jgi|Fomme1|86090|e_gw1.6.2062.1	GH28(40-355)
jgi|Fomme1|86578|e_gw1.7.1155.1	GT48(700-1482)
jgi|Fomme1|86934|e_gw1.7.529.1	GH28(63-369)
jgi|Fomme1|87012|e_gw1.7.2164.1	GT50(145-422)
jgi|Fomme1|87056|e_gw1.7.1191.1	GH63(585-795)
jgi|Fomme1|87257|e_gw1.7.215.1	GH13_1(64-369)
jgi|Fomme1|87319|e_gw1.7.2045.1	GH1(2-465)
jgi|Fomme1|87756|e_gw1.7.1643.1	GH92(414-773)
jgi|Fomme1|87869|e_gw1.7.18.1	CE17(123-271)
jgi|Fomme1|87920|e_gw1.7.1179.1	GH152(24-254)
jgi|Fomme1|88290|e_gw1.8.1409.1	GH16_1(65-300)
jgi|Fomme1|88491|e_gw1.8.1138.1	GH88(69-408)
jgi|Fomme1|89129|e_gw1.8.433.1	GH15(37-447)+CBM20(483-568)
jgi|Fomme1|89481|e_gw1.8.537.1	GT8(11-232)
jgi|Fomme1|90242|e_gw1.8.1207.1	GH18(63-486)
jgi|Fomme1|90323|e_gw1.8.2373.1	GH16_2(121-470)
jgi|Fomme1|90795|e_gw1.9.498.1	PL38(2-281)
jgi|Fomme1|91041|e_gw1.9.1648.1	GH5_9(86-393)
jgi|Fomme1|91184|e_gw1.9.611.1	GH16_4(62-391)
jgi|Fomme1|91227|e_gw1.9.823.1	GH28(69-370)
jgi|Fomme1|91357|e_gw1.9.792.1	GH28(20-318)
jgi|Fomme1|91587|e_gw1.9.1695.1	GT2_Glyco_trans_2_3(533-746)
jgi|Fomme1|91941|e_gw1.10.987.1	AA2(44-298)
jgi|Fomme1|92092|e_gw1.10.829.1	GH53(24-342)
jgi|Fomme1|92136|e_gw1.10.134.1	AA1_1(33-333)
jgi|Fomme1|92971|e_gw1.11.550.1	AA3_2(14-586)
jgi|Fomme1|93222|e_gw1.11.257.1	AA3_2(40-611)
jgi|Fomme1|93625|e_gw1.12.561.1	AA3_2(37-613)
jgi|Fomme1|93963|e_gw1.12.671.1	AA3_2(37-614)
jgi|Fomme1|94286|e_gw1.13.330.1	GH30_3(3-425)
jgi|Fomme1|94518|e_gw1.13.795.1	GH10(2-253)
jgi|Fomme1|94830|e_gw1.14.76.1	GH35(44-376)
jgi|Fomme1|95633|e_gw1.15.178.1	AA1_2(47-391)
jgi|Fomme1|96003|e_gw1.15.957.1	GT17(39-310)
jgi|Fomme1|96314|e_gw1.16.130.1	GH16_1(46-279)
jgi|Fomme1|96632|e_gw1.16.333.1	GH20(175-513)
jgi|Fomme1|96679|e_gw1.16.391.1	GH18(3-255)
jgi|Fomme1|96705|e_gw1.16.940.1	AA9(2-200)
jgi|Fomme1|96871|e_gw1.16.257.1	GH20(177-511)
jgi|Fomme1|96939|e_gw1.17.416.1	GH18(20-288)
jgi|Fomme1|97085|e_gw1.17.287.1	AA9(12-242)
jgi|Fomme1|97259|e_gw1.17.294.1	GH5_50(91-372)
jgi|Fomme1|97318|e_gw1.18.25.1	GH16_2(118-457)
jgi|Fomme1|97385|e_gw1.18.281.1	GH131(20-259)
jgi|Fomme1|97431|e_gw1.18.600.1	CE8(55-385)
jgi|Fomme1|97508|e_gw1.18.451.1	CE16(55-328)
jgi|Fomme1|97693|e_gw1.18.6.1	GT57(19-506)
jgi|Fomme1|98121|e_gw1.19.280.1	GH20(172-506)
jgi|Fomme1|98138|e_gw1.19.167.1	GH20(172-509)
jgi|Fomme1|98283|e_gw1.20.150.1	GH1(148-612)

## Sheet: Trametes versicolor
XP_008031750.1	AA4(69-268)
XP_008031803.1	GH5_9(88-394)
XP_008031813.1	CE1(31-288)
XP_008031893.1	GH16_1(173-410)
XP_008032000.1	PL38(268-517)
XP_008032013.1	GH16_1(61-297)
XP_008032017.1	GT3(19-633)
XP_008032069.1	GH20(207-543)
XP_008032184.1	PL4_3(20-626)
XP_008032332.1	GH15(44-449)+CBM20(489-575)
XP_008032335.1	GH47(100-578)
XP_008032364.1	GH5_5(71-351)
XP_008032395.1	GH74(79-190)
XP_008032400.1	GH3(77-276)
XP_008032410.1	GH78(66-618)
XP_008032441.1	GH2(18-860)
XP_008032446.1	CBM21(285-421)
XP_008032458.1	GT21(57-319)
XP_008032477.1	GH131(19-253)
XP_008032494.1	AA9(8-220)
XP_008032569.1	GT2_Chitin_synth_2(670-1188)
XP_008032571.1	GH31(300-843)
XP_008032614.1	AA1_1(36-336)
XP_008032615.1	GH3(74-324)
XP_008032696.1	GT22(58-543)
XP_008032721.1	GH7(20-456)
XP_008032730.1	GT2_Chitin_synth_1(218-377)
XP_008032737.1	AA1_1(35-335)
XP_008032758.1	GH2(18-785)
XP_008032771.1	GH7(20-456)
XP_008032792.1	GH20(178-504)
XP_008032795.1	PL35(522-707)
XP_008032803.1	PL35(500-683)
XP_008032822.1	GT8(8-228)
XP_008032851.1	CE8(32-294)
XP_008032880.1	GH5_7(68-379)
XP_008032937.1	GH5_9(207-516)
XP_008032938.1	GH16_2(205-556)
XP_008032957.1	GH18(35-319)
XP_008032968.1	CE4(208-324)
XP_008032969.1	GH72(266-583)
XP_008032970.1	GT1(963-1382)
XP_008032995.1	GH16_2(123-478)
XP_008033048.1	PL30(366-615)+PL8(514-764)
XP_008033049.1	PL8(380-623)
XP_008033095.1	AA4(69-267)
XP_008033118.1	GT8(5-261)
XP_008033127.1	GH3(147-346)
XP_008033141.1	GH27(111-351)
XP_008033170.1	GH79(105-494)
XP_008033181.1	GT59(28-420)
XP_008033225.1	GT49(153-395)
XP_008033226.1	GH5_31(42-328)
XP_008033233.1	GH16_1(1-130)
XP_008033234.1	GH16_1(134-377)
XP_008033235.1	GH16_1(63-306)
XP_008033236.1	GH16_1(131-374)
XP_008033286.1	GT25(81-335)
XP_008033365.1	GT33(44-526)
XP_008033399.1	AA3_2(45-618)
XP_008033410.1	GH31(300-843)
XP_008033427.1	GH16_2(203-553)
XP_008033517.1	AA2(43-301)
XP_008033523.1	CE15(110-439)
XP_008033530.1	GH2(18-799)
XP_008033554.1	GH18(57-416)
XP_008033563.1	GH79(36-413)
XP_008033571.1	AA2(113-361)
XP_008033628.1	GH10(39-346)
XP_008033647.1	AA9(9-237)
XP_008033651.1	PL14_5(96-306)
XP_008033653.1	GH16_1(62-282)
XP_008033670.1	AA9(13-217)
XP_008033684.1	GH55(38-767)
XP_008033759.1	AA9(8-225)
XP_008033807.1	AA3_3(9-609)
XP_008033809.1	AA2(45-307)
XP_008033841.1	GT1(226-461)
XP_008033843.1	GT1(203-474)
XP_008033844.1	GT1(182-470)
XP_008033855.1	AA2(45-305)
XP_008033878.1	GH92(286-805)
XP_008033880.1	AA2(46-307)
XP_008033881.1	AA2(45-307)
XP_008033919.1	GT1(297-496)
XP_008033979.1	GT1(145-436)
XP_008034141.1	GH28(61-368)
XP_008034190.1	AA9(8-227)
XP_008034217.1	GH63(589-1034)
XP_008034229.1	GT1(229-473)
XP_008034244.1	GH28(61-368)
XP_008034261.1	AA5_1(39-591)
XP_008034303.1	GH154(17-366)
XP_008034329.1	GH32(47-342)
XP_008034431.1	GT1(188-434)
XP_008034433.1	GT2_Chitin_synth_2(438-944)
XP_008034446.1	GH5_9(250-571)
XP_008034496.1	GT1(198-482)
XP_008034498.1	AA2(45-307)
XP_008034499.1	AA2(45-305)
XP_008034503.1	GH18(7-347)
XP_008034574.1	GT2_Chitin_synth_1(426-589)
XP_008034575.1	GH16_1(62-305)
XP_008034580.1	GH18(95-303)
XP_008034613.1	GH5_7(127-406)
XP_008034657.1	GT2_Glyco_tranf_2_3(52-284)
XP_008034722.1	GH135(17-253)
XP_008034726.1	GH18(152-566)
XP_008034765.1	GH13_8(231-524)
XP_008034795.1	GH79(49-371)
XP_008034803.1	GT2_Chitin_synth_2(1229-1736)
XP_008034819.1	GH128(147-366)
XP_008034944.1	GT8(223-464)
XP_008034952.1	GH79(45-503)
XP_008035004.1	CE15(43-367)
XP_008035037.1	GH47(55-475)
XP_008035082.1	AA2(46-304)
XP_008035134.1	AA9(7-228)
XP_008035166.1	GH135(18-252)
XP_008035226.1	GH3(137-361)
XP_008035227.1	AA3_2(47-635)
XP_008035228.1	AA5_1(21-549)
XP_008035241.1	AA5_1(23-552)
XP_008035245.1	AA5_1(25-555)
XP_008035252.1	GT1(241-441)
XP_008035256.1	CE4(45-150)
XP_008035258.1	AA3_2(37-612)
XP_008035304.1	GT57(69-566)
XP_008035320.1	GH105(129-371)
XP_008035404.1	AA9(8-224)
XP_008035417.1	GH2(6-672)
XP_008035419.1	GT2_Chitin_synth_1(208-379)
XP_008035432.1	GH9(49-522)
XP_008035436.1	AA9(5-212)
XP_008035457.1	AA9(9-228)
XP_008035545.1	AA3_2(12-595)
XP_008035546.1	GH53(21-338)
XP_008035575.1	GH16_2(78-428)
XP_008035590.1	GH125(76-484)
XP_008035667.1	GH128(58-276)
XP_008035710.1	CE4(148-264)
XP_008035757.1	GT32(76-156)
XP_008035768.1	GH18(2-417)
XP_008035856.1	GH85(76-413)
XP_008035859.1	AA3_3(5-625)
XP_008035910.1	GH5_9(295-588)
XP_008035923.1	GT39(71-310)
XP_008035963.1	GH79(45-500)
XP_008035965.1	AA1_1(37-337)
XP_008035966.1	AA1_1(38-340)
XP_008035971.1	GH10(87-380)
XP_008035972.1	GH92(255-736)
XP_008035982.1	AA5_1(24-552)
XP_008036092.1	CE16(27-269)
XP_008036125.1	GH13_1(58-362)
XP_008036133.1	GT4(499-666)
XP_008036166.1	CE16(19-268)
XP_008036174.1	GH5_9(308-617)
XP_008036179.1	GT50(180-449)
XP_008036231.1	GH89(62-719)
XP_008036245.1	AA3_2(27-624)
XP_008036254.1	AA5_1(212-762)
XP_008036368.1	PL14(216-388)
XP_008036372.1	GT4(224-411)
XP_008036376.1	PL14_4(79-297)
XP_008036386.1	GH5_12(29-576)
XP_008036475.1	GH63(586-799)
XP_008036477.1	AA4(113-333)
XP_008036488.1	GH88(69-391)
XP_008036499.1	GH31(254-769)
XP_008036515.1	GT15(71-341)
XP_008036543.1	GT58(31-389)
XP_008036556.1	GH5_50(156-437)
XP_008036560.1	GH55(19-756)
XP_008036579.1	AA3_2(14-566)
XP_008036611.1	GT22(7-405)
XP_008036628.1	GH6(120-415)
XP_008036637.1	CE16(28-299)
XP_008036730.1	GT48(623-1396)
XP_008036750.1	GT39(141-379)
XP_008036803.1	GH43_24(44-279)
XP_008036820.1	GT8(89-301)
XP_008036857.1	GH31(266-700)
XP_008036896.1	GH105(97-350)
XP_008036898.1	AA1_1(40-340)
XP_008036945.1	GH3(36-249)
XP_008037048.1	CBM21(325-428)
XP_008037064.1	PL14_4(46-263)
XP_008037065.1	PL14_4(49-264)
XP_008037121.1	GH3(37-251)
XP_008037122.1	CE16(19-274)
XP_008037164.1	GH71(39-476)
XP_008037229.1	GH15(49-449)+CBM20(486-572)
XP_008037261.1	GH146(269-538)
XP_008037302.1	AA9(9-227)
XP_008037305.1	GH35(66-380)
XP_008037380.1	GH43_6(42-335)
XP_008037410.1	GH71(36-452)
XP_008037447.1	GH131(22-252)
XP_008037553.1	GH43_6(35-327)
XP_008037610.1	GH30_3(56-487)
XP_008037632.1	GH30_3(57-491)
XP_008037633.1	GH30_3(58-439)
XP_008037793.1	GT57(20-494)
XP_008037933.1	AA3_3(6-601)
XP_008037936.1	CE16(46-319)
XP_008037949.1	AA9(7-228)
XP_008037950.1	AA9(8-228)
XP_008037982.1	GT66(25-710)
XP_008037997.1	GT15(84-354)
XP_008038061.1	AA3_2(35-607)
XP_008038071.1	GT2_Glycos_transf_2(66-244)
XP_008038129.1	GH16_19(99-256)
XP_008038162.1	AA2(42-304)
XP_008038191.1	GH16_1(83-312)
XP_008038233.1	AA1_1(36-332)
XP_008038247.1	GH15(44-449)+CBM20(487-572)
XP_008038270.1	GH18(50-291)
XP_008038288.1	AA1_1(36-335)
XP_008038317.1	GT15(62-332)
XP_008038395.1	GH18(110-304)
XP_008038414.1	GH32(46-333)
XP_008038499.1	GH5_15(75-253)
XP_008038646.1	GH16_4(59-389)
XP_008038688.1	AA3_2(14-608)
XP_008038701.1	GH47(91-567)
XP_008038723.1	GH47(74-576)
XP_008038770.1	CE4(222-334)
XP_008038819.1	GH13_25(1122-1576)
XP_008038849.1	GH7(20-456)
XP_008038916.1	GT39(53-294)
XP_008038921.1	GH18(102-332)
XP_008038922.1	GH18(63-276)
XP_008038942.1	CE16(33-302)
XP_008038953.1	GH32(46-341)
XP_008039133.1	AA14(22-284)
XP_008039134.1	GH13_5(40-379)
XP_008039157.1	GT17(65-350)
XP_008039160.1	GH10(83-392)
XP_008039197.1	GH18(28-276)
XP_008039226.1	GH10(87-398)
XP_008039231.1	GH109(11-126)
XP_008039250.1	GH18(30-289)
XP_008039287.1	AA7(129-332)
XP_008039288.1	AA7(130-570)
XP_008039347.1	AA14(19-280)
XP_008039374.1	GH71(29-422)
XP_008039465.1	GH18(33-323)
XP_008039471.1	GT22(8-396)
XP_008039488.1	GH17(124-395)
XP_008039564.1	AA7(131-315)
XP_008039566.1	GH152(26-257)
XP_008039567.1	GH152(26-255)
XP_008039618.1	GT20(160-466)
XP_008039631.1	GH7(20-456)
XP_008039724.1	GH5_9(138-447)
XP_008039787.1	GH37(148-718)
XP_008039792.1	AA3_2(70-647)
XP_008039803.1	AA14(23-285)
XP_008039807.1	AA14(19-281)
XP_008039870.1	GH71(29-420)
XP_008039932.1	GH5_5(83-363)
XP_008040018.1	GH18(67-278)
XP_008040020.1	AA3_2(38-610)
XP_008040039.1	GH78(18-271)
XP_008040066.1	GH79(113-506)
XP_008040067.1	GH79(113-506)
XP_008040091.1	AA7(44-222)
XP_008040112.1	GH13_1(55-358)
XP_008040114.1	GH38(298-556)
XP_008040187.1	CE2(157-362)
XP_008040203.1	GH115(42-687)
XP_008040222.1	GH18(62-273)
XP_008040339.1	GH3(208-408)
XP_008040401.1	GH28(62-368)
XP_008040468.1	GH79(101-503)
XP_008040469.1	GH79(99-500)
XP_008040470.1	GH79(86-480)
XP_008040476.1	GH16_1(61-282)
XP_008040494.1	GH16_1(63-287)
XP_008040509.1	GH115(36-679)
XP_008040521.1	GH16_1(59-283)
XP_008040536.1	GH18(62-265)
XP_008040546.1	AA3_3(5-603)
XP_008040603.1	GH3(71-298)
XP_008040650.1	GT20(175-635)
XP_008040683.1	GT35(152-867)
XP_008040692.1	GH78(69-627)
XP_008040771.1	GH3(223-424)
XP_008040800.1	AA3_2(28-590)
XP_008040846.1	GH3(213-414)
XP_008040847.1	GH3(207-408)
XP_008040953.1	GT2_Glycos_transf_2(7-174)
XP_008040970.1	GH13_32(71-338)+CBM20(504-591)
XP_008041015.1	GT4(172-311)
XP_008041035.1	GH95(31-798)
XP_008041036.1	GH71(2-389)
XP_008041086.1	GH12(102-256)
XP_008041125.1	GH18(64-428)
XP_008041242.1	GH16_1(55-283)
XP_008041243.1	GH16_1(62-289)
XP_008041268.1	GH1(1-456)
XP_008041272.1	GH5_5(95-389)
XP_008041332.1	AA1_2(40-399)
XP_008041371.1	GH51(181-645)
XP_008041465.1	GH18(61-409)
XP_008041466.1	AA8(2-767)
XP_008041477.1	GH16_2(286-650)
XP_008041518.1	GH28(39-353)
XP_008041524.1	GT2_Glyco_trans_2_3(603-817)
XP_008041525.1	GH16_4(273-607)
XP_008041608.1	AA5_1(22-620)
XP_008041629.1	GH128(34-246)
XP_008041687.1	AA6(56-251)
XP_008041734.1	GT1(240-451)
XP_008041839.1	GH10(52-357)
XP_008041854.1	GH16_2(137-480)
XP_008041868.1	AA9(8-217)
XP_008041957.1	AA9(6-221)
XP_008042056.1	AA2(45-304)
XP_008042057.1	GH25(31-215)
XP_008042067.1	AA2(8-177)
XP_008042070.1	AA2(44-303)
XP_008042071.1	AA2(44-304)
XP_008042072.1	AA2(84-344)
XP_008042100.1	AA5_1(21-549)
XP_008042133.1	GT24(1267-1514)
XP_008042159.1	GH5_50(95-392)
XP_008042193.1	GT20(109-591)
XP_008042274.1	AA3_2(31-583)
XP_008042291.1	GH16_19(107-275)
XP_008042312.1	GH28(44-397)
XP_008042350.1	GH51(21-532)
XP_008042368.1	GH5_9(250-571)
XP_008042384.1	GH47(49-502)
XP_008042454.1	AA2(44-304)
XP_008042466.1	AA2(44-304)
XP_008042468.1	AA2(42-301)
XP_008042508.1	GH20(172-509)
XP_008042592.1	GH152(25-253)
XP_008042647.1	GH152(25-255)
XP_008042667.1	CE16(88-344)
XP_008042825.1	GT8(87-305)
XP_008042829.1	GH152(25-253)
XP_008042930.1	PL14_4(66-290)
XP_008042939.1	GH5_9(197-522)
XP_008042940.1	CE9(10-270)+CE9(342-486)
XP_008042943.1	GH3(74-324)
XP_008042972.1	GH31(354-809)
XP_008042996.1	GH28(53-394)
XP_008043052.1	AA7(508-833)
XP_008043083.1	GH10(39-347)
XP_008043254.1	GH18(61-269)
XP_008043357.1	GT48(762-1533)
XP_008043373.1	CE17(124-291)
XP_008043377.1	GT2_Chitin_synth_2(1232-1739)
XP_008043378.1	GT90(307-616)
XP_008043435.1	AA3_2(42-609)
XP_008043437.1	AA9(6-215)
XP_008043447.1	AA2(45-307)
XP_008043453.1	GT1(199-412)
XP_008043465.1	GH28(37-353)
XP_008043489.1	GH152(25-255)
XP_008043615.1	GH152(32-260)
XP_008043621.1	AA2(40-301)
XP_008043623.1	AA2(45-307)
XP_008043625.1	AA2(45-307)
XP_008043626.1	AA2(51-313)
XP_008043644.1	AA7(78-270)
XP_008043651.1	GT22(19-239)
XP_008043684.1	PL38(74-368)
XP_008043705.1	GT69(142-380)
XP_008043726.1	GH30_4(26-451)
XP_008043740.1	AA2(45-307)
XP_008043746.1	AA7(122-541)
XP_008043751.1	AA7(124-298)
XP_008043758.1	AA2(42-300)
XP_008043778.1	AA2(44-304)
XP_008043927.1	AA3_2(42-617)
XP_008043929.1	AA3_2(14-595)
XP_008043960.1	GH28(43-407)
XP_008043961.1	AA1_3(110-406)
XP_008043986.1	AA9(9-225)
XP_008043999.1	GH45(26-228)
XP_008044069.1	GT69(207-467)
XP_008044081.1	GH5_22(48-342)
XP_008044137.1	GT15(19-289)
XP_008044154.1	GT15(78-348)
XP_008044196.1	AA2(45-307)
XP_008044242.1	AA3_4(46-613)
XP_008044269.1	GH128(64-280)
XP_008044281.1	GH79(102-508)
XP_008044301.1	AA9(9-227)
XP_008044313.1	GH145(38-366)
XP_008044342.1	GH5_22(47-340)
XP_008044362.1	GT69(162-389)
XP_008044389.1	GT3(15-657)
XP_008044391.1	AA3_2(19-587)
XP_008044441.1	GH105(143-341)
XP_008044494.1	GT76(26-437)
XP_008044536.1	GH16_4(59-388)
XP_008044537.1	GH16_4(59-389)
XP_008044538.1	GT2_Glyco_trans_2_3(488-701)
XP_008044539.1	GT2_Glyco_trans_2_3(486-700)
XP_008044580.1	GH16_1(61-293)
XP_008044631.1	AA5(489-1005)
XP_008044632.1	AA9(10-228)
XP_008044636.1	GH28(55-415)
XP_008044842.1	GH35(48-371)
XP_008044861.1	GH15(307-682)
XP_008044867.1	GH2(3-667)
XP_008044873.1	GT2_Chitin_synth_1(109-271)
XP_008044881.1	GH12(90-238)
XP_008044883.1	GH12(91-241)
XP_008044888.1	GT2_Chitin_synth_1(94-255)
XP_008044893.1	CE8(50-374)
XP_008044895.1	GH16_1(62-292)
XP_008044926.1	GH20(168-505)
XP_008044932.1	GH20(169-507)
XP_008044941.1	GH37(84-541)
XP_008044948.1	GT4(306-468)
XP_008044971.1	GH131(19-299)
XP_008044980.1	GH12(91-240)
XP_008044981.1	GH12(91-242)
XP_008045019.1	GH5_12(59-574)
XP_008045033.1	GH92(289-806)
XP_008045043.1	GT1(79-322)
XP_008045044.1	GT1(249-450)
XP_008045045.1	GT1(176-429)
XP_008045046.1	GT1(233-444)
XP_008045097.1	GH1(9-472)
XP_008045162.1	AA3_2(31-606)
XP_008045205.1	GH92(283-799)
XP_008045250.1	GH13_22(98-499)+GH13_22(1147-1612)
XP_008045472.1	AA3_2(33-596)
XP_008045475.1	AA7(37-456)
XP_008045513.1	AA7(145-342)
XP_008045525.1	GH18(46-418)
XP_008045582.1	GH16_2(163-509)
XP_008045607.1	AA7(138-340)
XP_008045840.1	GH16_1(63-271)

## Sheet: Stereum hirsutum
XP_007297967.1	GH28(62-407)
XP_007297969.1	AA16(3-171)
XP_007297985.1	GT25(169-308)
XP_007298006.1	CE16(76-253)
XP_007298036.1	PL35(511-696)
XP_007298040.1	AA9(16-225)
XP_007298069.1	GT33(1-460)
XP_007298072.1	GT8(4-286)
XP_007298086.1	GH16_1(113-345)
XP_007298110.1	GH31(292-840)
XP_007298122.1	GT2_Glycos_transf_2(25-205)
XP_007298137.1	GH16_2(204-554)
XP_007298167.1	PL8_4(398-639)
XP_007298201.1	GT22(51-542)
XP_007298254.1	GH16_2(236-584)
XP_007298269.1	GH55(39-782)
XP_007298310.1	CE1(34-305)
XP_007298352.1	GH79(46-476)
XP_007298366.1	GT59(28-420)
XP_007298413.1	AA3_2(36-584)
XP_007298420.1	AA3(32-671)
XP_007298424.1	GH51(165-614)
XP_007298455.1	GH31(302-850)
XP_007298456.1	GH31(267-814)
XP_007298464.1	AA1_1(45-358)
XP_007298503.1	GH30_4(31-487)
XP_007298504.1	GH152(26-144)
XP_007298512.1	AA1_2(45-404)
XP_007298617.1	CE8(35-322)
XP_007298671.1	GH18(32-403)
XP_007298764.1	GT8(116-339)
XP_007298884.1	GH71(1-379)
XP_007298893.1	GH127(325-550)
XP_007298895.1	GH72(22-339)
XP_007298931.1	PL38(225-483)
XP_007298942.1	GH5_5(86-368)
XP_007298947.1	GH20(179-503)
XP_007298951.1	GH43_14(24-317)
XP_007298952.1	GT21(61-321)
XP_007298979.1	GH2(5-802)
XP_007299092.1	GH79(43-457)
XP_007299112.1	GH79(45-467)
XP_007299167.1	GH28(50-339)
XP_007299171.1	CBM21(241-371)
XP_007299176.1	AA3_2(32-608)
XP_007299178.1	CE1(44-192)
XP_007299205.1	AA1_1(46-359)
XP_007299248.1	GT20(155-469)
XP_007299249.1	CE12(22-233)
XP_007299270.1	GH79(56-527)
XP_007299281.1	AA1_1(22-332)
XP_007299299.1	GH81(41-688)
XP_007299303.1	PL35(3-81)
XP_007299348.1	GH10(106-410)
XP_007299352.1	GH18(49-305)
XP_007299377.1	GH79(41-503)
XP_007299483.1	GT22(8-403)
XP_007299493.1	GH81(36-696)
XP_007299524.1	GH18(84-317)
XP_007299636.1	GH3(97-310)
XP_007299648.1	AA3_2(13-615)
XP_007299716.1	GH43_33(48-445)
XP_007299798.1	GH5_9(135-438)
XP_007299800.1	GH35(70-394)
XP_007299807.1	AA14(23-284)
XP_007299875.1	GH79(43-515)
XP_007299880.1	GH152(27-171)
XP_007299897.1	CE12(26-238)
XP_007299909.1	GH5_50(95-396)
XP_007299952.1	GH78(389-795)
XP_007299983.1	GH76(80-401)
XP_007299984.1	GH76(73-379)
XP_007300000.1	GH43_6(32-326)
XP_007300005.1	AA3_2(32-627)
XP_007300009.1	AA3_2(39-613)
XP_007300011.1	AA7(101-519)
XP_007300032.1	GH13_5(40-377)
XP_007300060.1	GH1(147-619)
XP_007300087.1	AA1_2(62-428)
XP_007300095.1	GH18(32-346)
XP_007300110.1	GH37(146-717)
XP_007300115.1	AA7(133-550)
XP_007300161.1	GH11(45-221)
XP_007300178.1	GH43_24(49-284)+CBM35(330-446)
XP_007300182.1	GH17(114-386)
XP_007300190.1	GH10(95-402)
XP_007300260.1	GT22(20-258)
XP_007300291.1	GH18(36-346)
XP_007300310.1	AA9(13-232)
XP_007300322.1	AA9(11-230)
XP_007300340.1	GH5_5(94-376)
XP_007300341.1	GH10(2-211)
XP_007300374.1	GT58(30-387)
XP_007300410.1	GH88(76-412)
XP_007300481.1	GH18(21-212)
XP_007300510.1	GH63(601-807)
XP_007300514.1	AA5_1(217-770)
XP_007300523.1	GH5_9(203-509)
XP_007300532.1	GH13_22(99-499)+GH13_22(1145-1611)
XP_007300588.1	GT48(734-1497)
XP_007300589.1	GH5_30(47-481)
XP_007300666.1	AA9(8-221)
XP_007300722.1	GT15(16-293)
XP_007300786.1	GT39(84-322)
XP_007300788.1	GT22(6-492)
XP_007300798.1	GH79(51-466)
XP_007300825.1	GH3(69-319)
XP_007300857.1	GH35(57-394)
XP_007300902.1	GH6(111-407)
XP_007300992.1	GT28(3-130)
XP_007301001.1	GT2_Chitin_synth_1(208-379)
XP_007301017.1	GH93(51-315)
XP_007301020.1	GH5_50(158-439)
XP_007301056.1	GT50(165-457)
XP_007301095.1	GT15(60-328)
XP_007301096.1	GT15(70-340)
XP_007301127.1	CE16(24-267)
XP_007301140.1	GH35(42-372)
XP_007301269.1	GT4(492-663)
XP_007301413.1	AA2(69-244)
XP_007301417.1	AA14(21-283)
XP_007301422.1	GH31(274-707)
XP_007301444.1	GH5_31(43-318)
XP_007301460.1	AA1_2(73-421)
XP_007301472.1	GH16_1(51-275)
XP_007301488.1	AA16(2-157)
XP_007301544.1	GH27(133-361)
XP_007301596.1	GH3(81-307)
XP_007301603.1	AA7(135-315)
XP_007301607.1	AA3_2(38-601)
XP_007301620.1	PL8_4(359-637)
XP_007301623.1	GT24(1327-1574)
XP_007301700.1	AA1_1(35-338)
XP_007301717.1	AA3_2(11-595)
XP_007301718.1	AA1_1(36-338)
XP_007301738.1	AA1_1(38-336)
XP_007301755.1	GH3(83-299)
XP_007301757.1	AA1_1(38-336)
XP_007301798.1	GH16_19(113-280)
XP_007301817.1	GH140(40-557)
XP_007301861.1	GH47(45-499)
XP_007301879.1	AA3_2(13-596)
XP_007301882.1	GH105(142-354)
XP_007301938.1	GT20(98-581)
XP_007302004.1	GH152(30-236)
XP_007302144.1	GH29(170-522)
XP_007302260.1	GH3(72-325)
XP_007302261.1	AA1_1(35-338)
XP_007302286.1	AA1_1(35-333)
XP_007302310.1	AA5_1(19-558)
XP_007302341.1	GH18(2-393)
XP_007302356.1	GH32(39-342)
XP_007302367.1	GH105(47-366)
XP_007302385.1	CE16(20-258)
XP_007302387.1	GH71(13-407)
XP_007302442.1	AA5_1(22-555)
XP_007302456.1	GH47(59-492)
XP_007302487.1	GH154(18-366)
XP_007302488.1	GH43_5(31-308)
XP_007302489.1	GH16_2(188-536)
XP_007302553.1	GH78(391-799)
XP_007302606.1	GH53(24-344)
XP_007302607.1	AA3_3(11-609)
XP_007302608.1	AA3_3(10-615)
XP_007302626.1	AA3_2(37-622)
XP_007302627.1	AA3_2(37-619)
XP_007302687.1	AA5_1(20-559)
XP_007302694.1	GH3(34-246)
XP_007302701.1	GH3(36-251)
XP_007302748.1	GT2_Chitin_synth_2(1231-1739)
XP_007302758.1	GT2_Chitin_synth_1(199-370)+GT2_Chitin_synth_2(346-579)
XP_007302763.1	GH2(2-679)
XP_007302809.1	GH9(55-515)
XP_007302868.1	GH125(81-490)
XP_007302874.1	GH128(148-369)
XP_007302898.1	GH16_23(105-275)
XP_007302943.1	GH13_32(65-336)+CBM20(503-589)
XP_007302947.1	GT32(83-162)
XP_007303117.1	GT57(47-496)
XP_007303138.1	CE16(20-262)
XP_007303154.1	GH13_8(231-524)
XP_007303176.1	GH43_5(34-310)
XP_007303197.1	GH20(184-517)
XP_007303208.1	CE17(132-279)
XP_007303218.1	GT90(246-552)
XP_007303227.1	GH152(29-259)
XP_007303239.1	GH28(63-441)
XP_007303251.1	AA7(62-280)
XP_007303268.1	GH92(270-802)
XP_007303289.1	GH152(27-258)
XP_007303292.1	GT48(756-1528)
XP_007303309.1	GH13_32(60-330)+CBM20(502-592)
XP_007303334.1	AA7(66-284)
XP_007303337.1	AA7(66-283)
XP_007303356.1	GH5_12(76-593)
XP_007303381.1	GH51(148-502)
XP_007303408.1	GT69(159-397)
XP_007303422.1	AA3_3(10-631)
XP_007303426.1	AA3_3(15-604)
XP_007303454.1	GT2_Chitin_synth_2(1239-1746)
XP_007303478.1	GH1(10-472)
XP_007303506.1	GH31(245-725)
XP_007303511.1	PL4_1(20-522)
XP_007303529.1	AA7(83-251)
XP_007303631.1	GH28(86-415)
XP_007303645.1	GH43_24(52-294)
XP_007303662.1	GH28(42-349)
XP_007303681.1	AA3_2(21-584)
XP_007303694.1	CE15(106-433)
XP_007303737.1	AA3_2(23-588)
XP_007303791.1	GH29(360-615)
XP_007303808.1	GH128(61-283)
XP_007303833.1	AA1_1(37-335)
XP_007303838.1	AA6(68-262)
XP_007303905.1	GT1(257-573)
XP_007303953.1	GH16_2(119-466)
XP_007303959.1	GH5_15(66-238)
XP_007303967.1	CE4(124-235)
XP_007304041.1	GT39(15-256)
XP_007304065.1	GH76(50-370)
XP_007304070.1	GH76(36-367)
XP_007304081.1	AA9(9-229)
XP_007304130.1	GH16_19(101-254)
XP_007304145.1	AA3_2(384-944)
XP_007304197.1	GH5_15(124-305)
XP_007304303.1	AA9(17-239)
XP_007304323.1	AA3_2(45-656)
XP_007304333.1	GH18(33-402)
XP_007304365.1	GH13_25(1153-1607)
XP_007304408.1	GH35(53-386)
XP_007304512.1	GH18(47-299)
XP_007304563.1	GH5_5(190-469)
XP_007304580.1	GT8(10-231)
XP_007304589.1	GT2_Chitin_synth_1(105-267)
XP_007304609.1	GH43_6(32-326)
XP_007304613.1	GH16_2(116-463)
XP_007304622.1	GH15(47-445)+CBM20(482-567)
XP_007304626.1	GH16_1(65-287)
XP_007304636.1	GH131(18-301)
XP_007304657.1	GH16_1(51-285)
XP_007304682.1	GH71(52-489)
XP_007304691.1	GT4(318-480)
XP_007304746.1	GH16_2(248-597)
XP_007304762.1	AA7(124-561)
XP_007304824.1	GH29(15-275)
XP_007304852.1	GH71(69-435)+CBM20(938-1024)
XP_007304855.1	AA9(6-227)
XP_007304868.1	GT47(822-1041)
XP_007304879.1	CE16(36-307)
XP_007305027.1	GH20(175-513)
XP_007305044.1	GH20(180-530)
XP_007305057.1	GH37(97-563)
XP_007305109.1	GH16_1(169-411)
XP_007305139.1	AA3_2(274-697)
XP_007305142.1	GT8(89-313)
XP_007305162.1	AA9(8-220)
XP_007305216.1	GT39(86-325)
XP_007305259.1	GH92(270-752)
XP_007305273.1	GH85(75-428)
XP_007305283.1	GT4(191-327)
XP_007305318.1	AA3_2(34-592)
XP_007305392.1	GH3(135-349)
XP_007305395.1	AA9(9-231)
XP_007305406.1	GH28(64-371)
XP_007305508.1	GH128(49-260)
XP_007305600.1	GH28(40-351)
XP_007305615.1	GH79(52-393)
XP_007305622.1	PL35(508-693)
XP_007305662.1	CE4(146-262)
XP_007305663.1	CE4(151-263)
XP_007305665.1	CE4(149-265)
XP_007305715.1	AA1_1(35-335)
XP_007305737.1	AA7(29-243)
XP_007305759.1	AA3_3(5-624)
XP_007305764.1	GT69(152-376)
XP_007305783.1	GH53(30-347)
XP_007305787.1	AA3_2(1-273)
XP_007305789.1	GH16_4(102-432)
XP_007305810.1	GH18(5-211)
XP_007305822.1	CE4(145-256)
XP_007305828.1	GH5_22(47-343)
XP_007305837.1	GH5_22(47-340)
XP_007305922.1	GT15(97-367)
XP_007305958.1	GH29(407-726)
XP_007306015.1	PL1_4(123-301)
XP_007306022.1	PL1_4(113-299)
XP_007306057.1	GH5_41(153-380)
XP_007306060.1	GH75(76-162)
XP_007306099.1	GH3(108-329)
XP_007306101.1	GT2_Glyco_trans_2_3(504-722)
XP_007306111.1	AA5(495-1014)
XP_007306148.1	GH30_4(35-494)
XP_007306198.1	AA16(26-192)
XP_007306212.1	GH28(37-376)
XP_007306260.1	AA9(7-204)
XP_007306289.1	AA3_2(6-563)
XP_007306311.1	GH78(67-645)
XP_007306319.1	GT20(150-611)
XP_007306326.1	GH16_10(19-207)
XP_007306332.1	GH72(20-334)
XP_007306338.1	GH30_3(56-409)
XP_007306344.1	AA3_2(12-604)
XP_007306413.1	AA3(59-531)
XP_007306431.1	AA7(30-210)
XP_007306479.1	GT35(149-874)
XP_007306481.1	GH28(51-357)
XP_007306504.1	GH30_3(56-430)
XP_007306524.1	AA3_2(36-605)
XP_007306546.1	GT17(65-357)
XP_007306562.1	GH18(52-320)
XP_007306573.1	AA9(6-216)
XP_007306607.1	GH38(319-577)
XP_007306679.1	AA3_2(11-603)
XP_007306749.1	GH18(24-253)
XP_007306762.1	CE8(40-320)
XP_007306783.1	AA8(3-770)
XP_007306788.1	PL26(12-864)
XP_007306793.1	GH105(52-417)
XP_007306795.1	GH10(123-431)
XP_007306797.1	GH152(5-234)
XP_007306823.1	GH12(91-244)
XP_007306824.1	GH12(97-251)
XP_007306826.1	GH128(37-237)
XP_007306832.1	GT69(2-260)
XP_007306845.1	GH13_32(63-328)
XP_007306850.1	AA3_2(34-599)
XP_007306910.1	GH71(151-480)
XP_007306941.1	CE16(44-299)
XP_007306950.1	AA14(22-282)
XP_007306952.1	AA3_2(35-596)
XP_007306955.1	AA3_2(21-623)
XP_007307015.1	GH128(37-261)
XP_007307017.1	GH128(37-264)
XP_007307038.1	GH7(21-456)
XP_007307040.1	PL26(17-870)
XP_007307045.1	AA7(141-332)
XP_007307052.1	GH95(100-890)
XP_007307066.1	GH16_4(70-404)
XP_007307067.1	GT2_Glyco_trans_2_3(530-749)
XP_007307117.1	GH13_40(41-406)
XP_007307156.1	GH10(41-354)
XP_007307157.1	GH13_32(64-331)
XP_007307161.1	AA1_1(36-340)
XP_007307211.1	GH18(83-290)
XP_007307222.1	GH7(21-452)
XP_007307223.1	GH12(101-255)
XP_007307281.1	CE4(204-318)
XP_007307317.1	GH47(41-522)
XP_007307321.1	GH18(174-565)
XP_007307323.1	GH16_2(103-465)
XP_007307376.1	AA3_2(34-593)
XP_007307419.1	AA3_2(32-589)
XP_007307422.1	AA3_2(32-609)
XP_007307439.1	GT1(1126-1534)
XP_007307501.1	GH3(68-267)
XP_007307502.1	GH3(142-346)
XP_007307512.1	GH15(304-689)
XP_007307533.1	GH16_1(62-296)
XP_007307567.1	GH18(28-441)
XP_007307634.1	GT2_Chitin_synth_2(662-1185)
XP_007307664.1	GH15(45-456)+CBM20(495-580)
XP_007307672.1	GH5_9(84-391)
XP_007307698.1	GT2_Chitin_synth_1(127-286)
XP_007307739.1	GH74(90-203)
XP_007307749.1	PL14_5(57-266)
XP_007307772.1	AA5_1(20-620)
XP_007307775.1	GH71(13-412)
XP_007307780.1	GT2_Chitin_synth_1(280-443)
XP_007307791.1	PL1_7(31-210)
XP_007307792.1	GT8(236-485)
XP_007307805.1	AA4(109-318)
XP_007307886.1	PL1_7(74-253)
XP_007307936.1	GH18(116-459)
XP_007307940.1	GT8(226-471)
XP_007307941.1	GT2_Glycos_transf_2(634-739)
XP_007307964.1	GH92(282-808)
XP_007308033.1	GH16_1(71-332)
XP_007308040.1	GH18(2-368)
XP_007308075.1	PL4_1(22-519)
XP_007308081.1	GH23(199-310)
XP_007308091.1	AA5_1(18-615)
XP_007308134.1	GT76(33-434)
XP_007308170.1	GT49(15-306)
XP_007308200.1	GH55(42-781)
XP_007308212.1	GH13_1(55-358)
XP_007308291.1	AA9(12-231)
XP_007308292.1	AA2(53-304)
XP_007308328.1	AA7(26-230)
XP_007308367.1	AA3_2(37-589)
XP_007308379.1	AA3_2(38-661)+AA3_2(674-1235)
XP_007308381.1	AA3_2(137-741)
XP_007308480.1	GH5_12(29-578)
XP_007308497.1	GH31(252-772)
XP_007308513.1	PL14_4(165-385)
XP_007308524.1	GT4(247-436)
XP_007308543.1	GH12(116-262)
XP_007308650.1	GH13_1(60-362)
XP_007308702.1	GH3(36-249)
XP_007308722.1	GH74(77-194)
XP_007308734.1	AA3_2(32-581)
XP_007308735.1	GH43_26(25-310)
XP_007308753.1	GH5_5(21-324)
XP_007308777.1	GH28(64-371)
XP_007308788.1	AA3_2(18-302)+AA3_2(321-621)
XP_007308830.1	PL4_3(20-644)
XP_007308838.1	AA3_2(34-599)
XP_007308912.1	GH27(119-363)
XP_007308926.1	GH3(44-256)
XP_007308931.1	AA9(8-222)
XP_007308939.1	GH1(5-469)
XP_007308940.1	GH18(9-379)
XP_007308963.1	AA1_2(47-408)
XP_007309008.1	GT71(217-445)
XP_007309044.1	GH16_1(59-288)
XP_007309070.1	GH16_1(64-287)
XP_007309120.1	GH3(84-310)
XP_007309137.1	GT57(19-512)
XP_007309145.1	GH131(24-263)
XP_007309154.1	CE8(2-181)
XP_007309156.1	GH18(73-381)
XP_007309177.1	GH35(47-375)
XP_007309184.1	GH13_1(59-375)
XP_007309206.1	AA1_1(47-359)
XP_007309273.1	GH35(106-431)
XP_007309285.1	GH35(51-378)
XP_007309288.1	AA7(135-564)
XP_007309292.1	GH43_25(54-270)
XP_007309309.1	AA2(47-299)
XP_007309310.1	GH92(317-851)
XP_007309316.1	AA2(45-298)
XP_007309343.1	AA2(45-298)
XP_007309344.1	GH28(53-395)
XP_007309346.1	AA3(83-535)
XP_007309358.1	AA7(27-448)
XP_007309369.1	GT1(1208-1625)
XP_007309399.1	GT2_Glyco_trans_2_3(532-749)
XP_007309411.1	CE16(48-301)
XP_007309412.1	CE16(43-301)
XP_007309483.1	GH7(29-464)
XP_007309501.1	GH92(413-855)
XP_007309524.1	CE8(52-369)
XP_007309561.1	GH16_2(88-436)
XP_007309564.1	AA2(48-301)
XP_007309565.1	AA2(45-297)
XP_007309577.1	GH2(84-784)
XP_007309605.1	PL14_5(104-311)
XP_007309652.1	AA1_1(35-333)
XP_007309673.1	CE12(23-237)
XP_007309675.1	GH92(287-818)
XP_007309688.1	GH28(46-339)
XP_007309723.1	GT2_Glyco_tranf_2_3(37-269)
XP_007309825.1	GH51(144-646)
XP_007309826.1	GH109(12-122)
XP_007309859.1	GH5_7(125-409)
XP_007309891.1	GH3(99-295)
XP_007309896.1	GT2_Chitin_synth_2(422-932)
XP_007309941.1	AA2(99-351)
XP_007309986.1	GH13_5(43-383)
XP_007310005.1	GH43_30(29-297)
XP_007310007.1	AA3_2(242-604)
XP_007310016.1	GH5_9(253-560)
XP_007310022.1	CE9(10-426)
XP_007310043.1	GH28(65-399)
XP_007310056.1	GH10(34-324)
XP_007310062.1	GH12(91-241)
XP_007310100.1	GH16_1(62-293)
XP_007310113.1	GH16_1(61-293)
XP_007310126.1	GT3(19-664)
XP_007310131.1	GH145(49-368)
XP_007310139.1	GH152(32-263)
XP_007310148.1	GH105(156-375)
XP_007310199.1	GH31(347-800)
XP_007310254.1	CE16(52-305)
XP_007310260.1	GH31(301-764)
XP_007310268.1	GH28(54-348)
XP_007310360.1	PL14_4(10-227)
XP_007310370.1	CE16(105-364)
XP_007310391.1	GH47(32-539)
XP_007310398.1	GH152(25-173)
XP_007310423.1	AA3_2(50-637)
XP_007310483.1	GT66(25-702)
XP_007310499.1	GT2_Glycos_transf_2(66-211)
XP_007310518.1	GH79(99-497)
XP_007310532.1	GH47(102-607)
XP_007310534.1	GH47(103-608)
XP_007310573.1	GH135(17-246)
XP_007310654.1	CE2(158-356)
XP_007310655.1	AA3_3(17-599)
XP_007310678.1	GH115(44-698)
XP_007310699.1	GH3(70-300)
XP_007310711.1	AA3_3(19-605)
XP_007310720.1	AA9(7-220)
XP_007310770.1	GH79(95-490)
XP_007310793.1	GH115(39-689)
XP_007310833.1	AA9(11-220)
XP_007310916.1	GH79(38-427)
XP_007310924.1	GH44(258-684)
XP_007310967.1	AA3_2(11-594)
XP_007311012.1	GH131(21-260)
XP_007311026.1	GH28(49-382)
XP_007311065.1	GH18(165-550)
XP_007311163.1	AA9(13-232)
XP_007311171.1	GH71(22-401)
XP_007311174.1	GH71(22-402)
XP_007311199.1	AA5_1(24-624)
XP_007311208.1	GH13_22(274-467)
XP_007311222.1	AA1_1(31-340)
XP_007311301.1	AA3_2(16-602)
XP_007311308.1	GH30_7(23-457)
XP_007311323.1	AA7(131-318)
XP_007311325.1	GH16_2(373-754)
XP_007311377.1	AA3_2(251-623)
XP_007311418.1	AA3_2(31-610)
XP_007311421.1	AA3_2(30-606)
XP_007311495.1	AA3_2(13-611)
XP_007311505.1	GH18(22-354)
XP_007311542.1	AA7(93-289)
XP_007311588.1	GH28(71-373)

## Sheet: Aspergillus niger
jgi|Aspni_NRRL3_1|10011|NRRL3_10011	GH128(65-281)
jgi|Aspni_NRRL3_1|10021|NRRL3_10021	GH16_18(67-222)
jgi|Aspni_NRRL3_1|10041|NRRL3_10041	GH76(29-416)
jgi|Aspni_NRRL3_1|10047|NRRL3_10047	GH18(25-180)
jgi|Aspni_NRRL3_1|10065|NRRL3_10065	CE4(127-257)
jgi|Aspni_NRRL3_1|10088|NRRL3_10088	GT1(122-514)
jgi|Aspni_NRRL3_1|10115|NRRL3_10115	PL4_3(18-648)
jgi|Aspni_NRRL3_1|10119|NRRL3_10119	AA7(69-283)
jgi|Aspni_NRRL3_1|10130|NRRL3_10130	AA7(35-260)
jgi|Aspni_NRRL3_1|10133|NRRL3_10133	GH3(87-306)
jgi|Aspni_NRRL3_1|10142|NRRL3_10142	CE5(36-212)
jgi|Aspni_NRRL3_1|10160|NRRL3_10160	AA7(139-325)
jgi|Aspni_NRRL3_1|10208|NRRL3_10208	AA7(37-245)
jgi|Aspni_NRRL3_1|10210|NRRL3_10210	AA3_2(49-620)
jgi|Aspni_NRRL3_1|10224|NRRL3_10224	GT69(112-354)
jgi|Aspni_NRRL3_1|10238|NRRL3_10238	AA3_2(6-545)
jgi|Aspni_NRRL3_1|10253|NRRL3_10253	AA3_2(39-594)
jgi|Aspni_NRRL3_1|10276|NRRL3_10276	GH76(27-392)
jgi|Aspni_NRRL3_1|10295|NRRL3_10295	AA7(37-251)
jgi|Aspni_NRRL3_1|10333|NRRL3_10333	GT15(115-420)
jgi|Aspni_NRRL3_1|10348|NRRL3_10348	GT58(21-377)
jgi|Aspni_NRRL3_1|10377|NRRL3_10377	AA1_3(60-368)
jgi|Aspni_NRRL3_1|1038|NRRL3_01038	GH105(123-412)
jgi|Aspni_NRRL3_1|1040|NRRL3_01040	AA1_2(40-385)
jgi|Aspni_NRRL3_1|10411|NRRL3_10411	AA7(45-463)
jgi|Aspni_NRRL3_1|10433|NRRL3_10433	GH5_49(62-218)
jgi|Aspni_NRRL3_1|10449|NRRL3_10449	GH3(79-300)
jgi|Aspni_NRRL3_1|10498|NRRL3_10498	GH5_9(90-386)
jgi|Aspni_NRRL3_1|1051|NRRL3_01051	GH16_22(104-339)
jgi|Aspni_NRRL3_1|10528|NRRL3_10528	GT8(7-219)
jgi|Aspni_NRRL3_1|10530|NRRL3_10530	GT90(331-598)
jgi|Aspni_NRRL3_1|10540|NRRL3_10540	CE4(96-233)
jgi|Aspni_NRRL3_1|10558|NRRL3_10558	GH78(80-633)
jgi|Aspni_NRRL3_1|10559|NRRL3_10559	GH28(51-411)
jgi|Aspni_NRRL3_1|10597|NRRL3_10597	AA3_3(5-642)
jgi|Aspni_NRRL3_1|105|NRRL3_00105	AA7(111-564)
jgi|Aspni_NRRL3_1|10609|NRRL3_10609	GH31(232-717)
jgi|Aspni_NRRL3_1|10640|NRRL3_10640	GT4(346-507)
jgi|Aspni_NRRL3_1|10643|NRRL3_10643	GH53(21-348)
jgi|Aspni_NRRL3_1|10664|NRRL3_10664	GH47(153-700)
jgi|Aspni_NRRL3_1|1069|NRRL3_01069	GH67(22-692)
jgi|Aspni_NRRL3_1|1071|NRRL3_01071	GH35(49-397)
jgi|Aspni_NRRL3_1|10808|NRRL3_10808	GH5_23(87-367)
jgi|Aspni_NRRL3_1|1080|NRRL3_01080	GT4(232-398)
jgi|Aspni_NRRL3_1|10841|NRRL3_10841	CE3(41-266)
jgi|Aspni_NRRL3_1|10865|NRRL3_10865	GH51(14-502)
jgi|Aspni_NRRL3_1|10870|NRRL3_10870	GH6(74-366)
jgi|Aspni_NRRL3_1|10881|NRRL3_10881	GH43_14(26-311)
jgi|Aspni_NRRL3_1|1092|NRRL3_01092	GT71(130-360)
jgi|Aspni_NRRL3_1|10967|NRRL3_10967	GH92(261-769)
jgi|Aspni_NRRL3_1|109|NRRL3_00109	AA4(7-539)
jgi|Aspni_NRRL3_1|11007|NRRL3_11007	GH17(25-301)
jgi|Aspni_NRRL3_1|11076|NRRL3_11076	GH114(34-224)
jgi|Aspni_NRRL3_1|11105|NRRL3_11105	GH131(18-249)
jgi|Aspni_NRRL3_1|11147|NRRL3_11147	AA9(9-232)
jgi|Aspni_NRRL3_1|11152|NRRL3_11152	GT2_Chitin_synth_2(260-555)
jgi|Aspni_NRRL3_1|11189|NRRL3_11189	GT35(160-875)
jgi|Aspni_NRRL3_1|11216|NRRL3_11216	AA7(72-497)
jgi|Aspni_NRRL3_1|11256|NRRL3_11256	GT76(19-469)
jgi|Aspni_NRRL3_1|11282|NRRL3_11282	GT22(40-464)
jgi|Aspni_NRRL3_1|11289|NRRL3_11289	GH132(31-304)
jgi|Aspni_NRRL3_1|11308|NRRL3_11308	GH72(19-331)
jgi|Aspni_NRRL3_1|11377|NRRL3_11377	GH3(67-270)
jgi|Aspni_NRRL3_1|11378|NRRL3_11378	AA3_2(15-612)
jgi|Aspni_NRRL3_1|11383|NRRL3_11383	AA7(50-472)
jgi|Aspni_NRRL3_1|11389|NRRL3_11389	GH92(262-771)
jgi|Aspni_NRRL3_1|11396|NRRL3_11396	GH106(25-745)
jgi|Aspni_NRRL3_1|11398|NRRL3_11398	AA1_3(56-363)
jgi|Aspni_NRRL3_1|11421|NRRL3_11421	AA2(9-268)
jgi|Aspni_NRRL3_1|11445|NRRL3_11445	GH18(57-406)
jgi|Aspni_NRRL3_1|11450|NRRL3_11450	GT1(148-544)
jgi|Aspni_NRRL3_1|11451|NRRL3_11451	GH78(377-780)
jgi|Aspni_NRRL3_1|11464|NRRL3_11464	CE4(10-151)
jgi|Aspni_NRRL3_1|11494|NRRL3_11494	GH71(22-409)
jgi|Aspni_NRRL3_1|11571|NRRL3_11571	GT20(8-477)
jgi|Aspni_NRRL3_1|11624|NRRL3_11624	GT48(840-1619)
jgi|Aspni_NRRL3_1|11626|NRRL3_11626	GH17(111-361)
jgi|Aspni_NRRL3_1|11628|NRRL3_11628	GH47(208-867)
jgi|Aspni_NRRL3_1|11656|NRRL3_11656	GT1(149-452)
jgi|Aspni_NRRL3_1|11660|NRRL3_11660	GT33(42-454)
jgi|Aspni_NRRL3_1|11689|NRRL3_11689	GH71(27-421)+CBM24(464-539)+CBM24(558-632)
jgi|Aspni_NRRL3_1|11720|NRRL3_11720	GH71(40-410)
jgi|Aspni_NRRL3_1|11731|NRRL3_11731	GH76(29-394)
jgi|Aspni_NRRL3_1|11738|NRRL3_11738	GH35(35-370)
jgi|Aspni_NRRL3_1|11747|NRRL3_11747	GH27(122-326)
jgi|Aspni_NRRL3_1|11752|NRRL3_11752	GH32(54-401)
jgi|Aspni_NRRL3_1|11773|NRRL3_11773	GH43_24(44-276)
jgi|Aspni_NRRL3_1|11787|NRRL3_11787	GH3(37-252)
jgi|Aspni_NRRL3_1|11789|NRRL3_11789	GH5_23(78-357)
jgi|Aspni_NRRL3_1|11790|NRRL3_11790	GH28(68-369)
jgi|Aspni_NRRL3_1|11821|NRRL3_11821	GH32(14-365)
jgi|Aspni_NRRL3_1|11825|NRRL3_11825	GH3(95-319)
jgi|Aspni_NRRL3_1|1212|NRRL3_01212	GH18(522-869)
jgi|Aspni_NRRL3_1|1223|NRRL3_01223	GH55(220-971)
jgi|Aspni_NRRL3_1|1224|NRRL3_01224	GH18(161-505)
jgi|Aspni_NRRL3_1|1237|NRRL3_01237	PL1_4(112-297)
jgi|Aspni_NRRL3_1|1247|NRRL3_01247	AA7(20-433)
jgi|Aspni_NRRL3_1|1271|NRRL3_01271	GH3(31-245)
jgi|Aspni_NRRL3_1|1282|NRRL3_01282	GH13_40(39-402)
jgi|Aspni_NRRL3_1|1365|NRRL3_01365	GH16_18(71-227)
jgi|Aspni_NRRL3_1|1368|NRRL3_01368	GH142(30-511)
jgi|Aspni_NRRL3_1|1396|NRRL3_01396	GH29(316-682)
jgi|Aspni_NRRL3_1|1408|NRRL3_01408	AA3_2(5-596)
jgi|Aspni_NRRL3_1|144|NRRL3_00144	AA7(66-273)
jgi|Aspni_NRRL3_1|1462|NRRL3_01462	GH92(256-770)
jgi|Aspni_NRRL3_1|152|NRRL3_00152	AA7(65-483)
jgi|Aspni_NRRL3_1|1541|NRRL3_01541	GT20(181-632)
jgi|Aspni_NRRL3_1|1606|NRRL3_01606	GH51(214-450)+GH51(432-626)
jgi|Aspni_NRRL3_1|1622|NRRL3_01622	AA7(186-393)
jgi|Aspni_NRRL3_1|163|NRRL3_00163	AA3(19-791)
jgi|Aspni_NRRL3_1|1648|NRRL3_01648	GH11(47-223)
jgi|Aspni_NRRL3_1|1653|NRRL3_01653	AA1_3(72-384)
jgi|Aspni_NRRL3_1|1665|NRRL3_01665	GT25(71-273)
jgi|Aspni_NRRL3_1|169|NRRL3_00169	CE12(25-239)
jgi|Aspni_NRRL3_1|16|NRRL3_00016	GH36(41-730)
jgi|Aspni_NRRL3_1|1715|NRRL3_01715	AA4(100-345)
jgi|Aspni_NRRL3_1|1731|NRRL3_01731	GH2(35-623)
jgi|Aspni_NRRL3_1|1737|NRRL3_01737	GH27(123-351)
jgi|Aspni_NRRL3_1|1739|NRRL3_01739	GH88(71-455)
jgi|Aspni_NRRL3_1|1749|NRRL3_01749	AA7(89-270)
jgi|Aspni_NRRL3_1|174|NRRL3_00174	GH20(181-548)
jgi|Aspni_NRRL3_1|1759|NRRL3_01759	GH65(408-773)
jgi|Aspni_NRRL3_1|1787|NRRL3_01787	GH74(73-185)
jgi|Aspni_NRRL3_1|1790|NRRL3_01790	GH20(166-496)
jgi|Aspni_NRRL3_1|179|NRRL3_00179	GT2_Chitin_synth_2(654-1174)
jgi|Aspni_NRRL3_1|1895|NRRL3_01895	GH81(258-948)
jgi|Aspni_NRRL3_1|1918|NRRL3_01918	GH12(93-240)
jgi|Aspni_NRRL3_1|2000|NRRL3_02000	GH16_1(67-297)
jgi|Aspni_NRRL3_1|2001|NRRL3_02001	GT90(691-984)
jgi|Aspni_NRRL3_1|2023|NRRL3_02023	GH31(209-654)
jgi|Aspni_NRRL3_1|2061|NRRL3_02061	AA6(4-197)
jgi|Aspni_NRRL3_1|2063|NRRL3_02063	GH18(32-353)
jgi|Aspni_NRRL3_1|2123|NRRL3_02123	GH13_25(1076-1527)
jgi|Aspni_NRRL3_1|2142|NRRL3_02142	GT109(7-423)
jgi|Aspni_NRRL3_1|2155|NRRL3_02155	GH76(32-395)
jgi|Aspni_NRRL3_1|2162|NRRL3_02162	GH78(237-621)
jgi|Aspni_NRRL3_1|2163|NRRL3_02163	GH2(91-665)
jgi|Aspni_NRRL3_1|2317|NRRL3_02317	GT22(10-413)
jgi|Aspni_NRRL3_1|2335|NRRL3_02335	AA7(63-519)
jgi|Aspni_NRRL3_1|2367|NRRL3_02367	AA1_2(44-384)
jgi|Aspni_NRRL3_1|2396|NRRL3_02396	GH37(144-702)
jgi|Aspni_NRRL3_1|2423|NRRL3_02423	AA3_1(217-734)
jgi|Aspni_NRRL3_1|2436|NRRL3_02436	GT4(223-378)
jgi|Aspni_NRRL3_1|2446|NRRL3_02446	GT4(203-336)
jgi|Aspni_NRRL3_1|2451|NRRL3_02451	GH3(101-348)
jgi|Aspni_NRRL3_1|2479|NRRL3_02479	GH35(48-393)
jgi|Aspni_NRRL3_1|248|NRRL3_00248	GH13_22(100-497)+GH13_22(1167-1633)
jgi|Aspni_NRRL3_1|249|NRRL3_00249	GH13_1(64-371)
jgi|Aspni_NRRL3_1|250|NRRL3_00250	GH13_5(79-421)
jgi|Aspni_NRRL3_1|2524|NRRL3_02524	GH31(258-783)
jgi|Aspni_NRRL3_1|2532|NRRL3_02532	GH16_18(67-223)
jgi|Aspni_NRRL3_1|2543|NRRL3_02543	AA7(71-498)
jgi|Aspni_NRRL3_1|2569|NRRL3_02569	AA7(125-573)
jgi|Aspni_NRRL3_1|2571|NRRL3_02571	GH28(48-367)
jgi|Aspni_NRRL3_1|2584|NRRL3_02584	GH7(23-460)
jgi|Aspni_NRRL3_1|2585|NRRL3_02585	GH5_5(31-308)
jgi|Aspni_NRRL3_1|2614|NRRL3_02614	GH16_1(149-380)
jgi|Aspni_NRRL3_1|2619|NRRL3_02619	GT2_Glyco_tranf_2_3(281-489)
jgi|Aspni_NRRL3_1|2630|NRRL3_02630	GH35(53-385)
jgi|Aspni_NRRL3_1|263|NRRL3_00263	GH28(166-486)
jgi|Aspni_NRRL3_1|2656|NRRL3_02656	AA16(20-189)
jgi|Aspni_NRRL3_1|2657|NRRL3_02657	GH55(40-438)+GH55(466-943)
jgi|Aspni_NRRL3_1|2666|NRRL3_02666	GH47(49-509)
jgi|Aspni_NRRL3_1|268|NRRL3_00268	GH31(245-723)
jgi|Aspni_NRRL3_1|2724|NRRL3_02724	CE4(301-406)
jgi|Aspni_NRRL3_1|2737|NRRL3_02737	AA3(62-628)
jgi|Aspni_NRRL3_1|2746|NRRL3_02746	GH13_5(68-403)
jgi|Aspni_NRRL3_1|2821|NRRL3_02821	AA7(61-272)
jgi|Aspni_NRRL3_1|2827|NRRL3_02827	GH11(43-219)
jgi|Aspni_NRRL3_1|2832|NRRL3_02832	GH28(51-430)
jgi|Aspni_NRRL3_1|2835|NRRL3_02835	GH28(58-374)
jgi|Aspni_NRRL3_1|2841|NRRL3_02841	AA3_2(42-600)
jgi|Aspni_NRRL3_1|2844|NRRL3_02844	AA7(42-459)
jgi|Aspni_NRRL3_1|2894|NRRL3_02894	AA3_2(37-665)
jgi|Aspni_NRRL3_1|2927|NRRL3_02927	GH135(48-282)
jgi|Aspni_NRRL3_1|2928|NRRL3_02928	GH135(15-252)
jgi|Aspni_NRRL3_1|2932|NRRL3_02932	GT2_Chitin_synth_1(202-370)
jgi|Aspni_NRRL3_1|2966|NRRL3_02966	AA3_2(13-614)
jgi|Aspni_NRRL3_1|2981|NRRL3_02981	GT25(75-286)
jgi|Aspni_NRRL3_1|298|NRRL3_00298	GT2_Glyco_trans_2_3(241-471)
jgi|Aspni_NRRL3_1|3087|NRRL3_03087	GH32(31-371)
jgi|Aspni_NRRL3_1|3144|NRRL3_03144	GH28(70-424)
jgi|Aspni_NRRL3_1|3162|NRRL3_03162	AA3_2(11-600)
jgi|Aspni_NRRL3_1|3183|NRRL3_03183	AA7(28-438)
jgi|Aspni_NRRL3_1|3187|NRRL3_03187	GT32(114-196)
jgi|Aspni_NRRL3_1|3201|NRRL3_03201	GT1(179-494)
jgi|Aspni_NRRL3_1|3235|NRRL3_03235	AA4(106-332)
jgi|Aspni_NRRL3_1|3240|NRRL3_03240	GT109(23-405)
jgi|Aspni_NRRL3_1|3261|NRRL3_03261	GH76(33-397)
jgi|Aspni_NRRL3_1|3273|NRRL3_03273	AA1_3(102-416)
jgi|Aspni_NRRL3_1|3279|NRRL3_03279	GH78(401-813)
jgi|Aspni_NRRL3_1|331|NRRL3_00331	GT2_Chitin_synth_1(225-393)+GT2_Chitin_synth_2(370-573)
jgi|Aspni_NRRL3_1|3339|NRRL3_03339	CE1(46-244)
jgi|Aspni_NRRL3_1|3383|NRRL3_03383	AA9(11-235)
jgi|Aspni_NRRL3_1|3391|NRRL3_03391	AA3_2(16-564)
jgi|Aspni_NRRL3_1|3397|NRRL3_03397	CE4(37-160)
jgi|Aspni_NRRL3_1|3591|NRRL3_03591	CE4(44-149)
jgi|Aspni_NRRL3_1|3595|NRRL3_03595	GH32(19-363)
jgi|Aspni_NRRL3_1|3624|NRRL3_03624	GT32(75-155)
jgi|Aspni_NRRL3_1|3643|NRRL3_03643	GH18(149-493)
jgi|Aspni_NRRL3_1|3652|NRRL3_03652	GT71(137-371)
jgi|Aspni_NRRL3_1|3694|NRRL3_03694	GH63(595-806)
jgi|Aspni_NRRL3_1|3736|NRRL3_03736	GH3(242-454)
jgi|Aspni_NRRL3_1|3741|NRRL3_03741	AA7(130-327)
jgi|Aspni_NRRL3_1|3752|NRRL3_03752	CBM16(39-160)
jgi|Aspni_NRRL3_1|3762|NRRL3_03762	AA3_3(12-597)
jgi|Aspni_NRRL3_1|3768|NRRL3_03768	GH54(20-334)+CBM42(352-492)
jgi|Aspni_NRRL3_1|3772|NRRL3_03772	AA11(20-213)
jgi|Aspni_NRRL3_1|3828|NRRL3_03828	AA3_2(68-641)
jgi|Aspni_NRRL3_1|3840|NRRL3_03840	GT34(161-421)
jgi|Aspni_NRRL3_1|3855|NRRL3_03855	GH43_30(38-312)
jgi|Aspni_NRRL3_1|3856|NRRL3_03856	GT90(168-411)
jgi|Aspni_NRRL3_1|3873|NRRL3_03873	AA3_2(8-568)
jgi|Aspni_NRRL3_1|3901|NRRL3_03901	GH33(36-332)
jgi|Aspni_NRRL3_1|3904|NRRL3_03904	AA7(53-513)
jgi|Aspni_NRRL3_1|3924|NRRL3_03924	GH78(38-367)
jgi|Aspni_NRRL3_1|3928|NRRL3_03928	GH11(78-251)
jgi|Aspni_NRRL3_1|3929|NRRL3_03929	AA9(9-219)
jgi|Aspni_NRRL3_1|3948|NRRL3_03948	GH71(23-419)
jgi|Aspni_NRRL3_1|3953|NRRL3_03953	GH3(106-327)
jgi|Aspni_NRRL3_1|3954|NRRL3_03954	GT71(174-429)
jgi|Aspni_NRRL3_1|3955|NRRL3_03955	AA3_2(51-617)
jgi|Aspni_NRRL3_1|3958|NRRL3_03958	GT1(220-540)
jgi|Aspni_NRRL3_1|3961|NRRL3_03961	AA9(9-222)
jgi|Aspni_NRRL3_1|3998|NRRL3_03998	GH16_18(66-224)
jgi|Aspni_NRRL3_1|4000|NRRL3_04000	GH28(40-356)
jgi|Aspni_NRRL3_1|4012|NRRL3_04012	AA1_2(40-378)
jgi|Aspni_NRRL3_1|4069|NRRL3_04069	GT62(90-353)
jgi|Aspni_NRRL3_1|4153|NRRL3_04153	PL1_4(115-298)
jgi|Aspni_NRRL3_1|415|NRRL3_00415	AA11(21-225)
jgi|Aspni_NRRL3_1|4196|NRRL3_04196	GH26(30-330)
jgi|Aspni_NRRL3_1|4199|NRRL3_04199	GH13_1(67-372)
jgi|Aspni_NRRL3_1|4200|NRRL3_04200	GH13_22(102-502)+GH13_22(1175-1640)
jgi|Aspni_NRRL3_1|4221|NRRL3_04221	GH18(133-443)
jgi|Aspni_NRRL3_1|4245|NRRL3_04245	CBM67(160-332)+GH78(358-879)
jgi|Aspni_NRRL3_1|4254|NRRL3_04254	GH31(268-746)
jgi|Aspni_NRRL3_1|4261|NRRL3_04261	AA3_2(57-619)
jgi|Aspni_NRRL3_1|4303|NRRL3_04303	GH28(150-399)
jgi|Aspni_NRRL3_1|4315|NRRL3_04315	GH16_19(99-272)
jgi|Aspni_NRRL3_1|4359|NRRL3_04359	GH109(4-118)
jgi|Aspni_NRRL3_1|4362|NRRL3_04362	GT34(125-316)
jgi|Aspni_NRRL3_1|4364|NRRL3_04364	GH47(82-563)
jgi|Aspni_NRRL3_1|4411|NRRL3_04411	AA7(59-487)
jgi|Aspni_NRRL3_1|4433|NRRL3_04433	GH132(115-425)
jgi|Aspni_NRRL3_1|4467|NRRL3_04467	CE1(25-283)
jgi|Aspni_NRRL3_1|4494|NRRL3_04494	GT21(70-385)
jgi|Aspni_NRRL3_1|4565|NRRL3_04565	AA7(74-489)
jgi|Aspni_NRRL3_1|4568|NRRL3_04568	GH35(38-376)
jgi|Aspni_NRRL3_1|4586|NRRL3_04586	GH17(399-671)
jgi|Aspni_NRRL3_1|4608|NRRL3_04608	GH43_30(109-389)
jgi|Aspni_NRRL3_1|4609|NRRL3_04609	GT32(117-196)
jgi|Aspni_NRRL3_1|4653|NRRL3_04653	GT2_Chitin_synth_1(253-416)+GT2_Chitin_synth_2(394-604)
jgi|Aspni_NRRL3_1|4712|NRRL3_04712	AA3_2(4-567)
jgi|Aspni_NRRL3_1|4722|NRRL3_04722	GT24(1188-1435)
jgi|Aspni_NRRL3_1|4740|NRRL3_04740	GT1(899-1312)
jgi|Aspni_NRRL3_1|475|NRRL3_00475	GH31(368-815)
jgi|Aspni_NRRL3_1|478|NRRL3_00478	GH18(30-285)
jgi|Aspni_NRRL3_1|4809|NRRL3_04809	GH16_19(104-276)
jgi|Aspni_NRRL3_1|4818|NRRL3_04818	GH3(68-287)
jgi|Aspni_NRRL3_1|4825|NRRL3_04825	GH76(99-530)
jgi|Aspni_NRRL3_1|4889|NRRL3_04889	GH71(43-432)
jgi|Aspni_NRRL3_1|4893|NRRL3_04893	GT20(7-476)
jgi|Aspni_NRRL3_1|4894|NRRL3_04894	GT20(167-615)
jgi|Aspni_NRRL3_1|4916|NRRL3_04916	CE16(41-296)
jgi|Aspni_NRRL3_1|4917|NRRL3_04917	GH5_5(34-309)
jgi|Aspni_NRRL3_1|4953|NRRL3_04953	GH7(19-448)
jgi|Aspni_NRRL3_1|4990|NRRL3_04990	GH3(75-318)
jgi|Aspni_NRRL3_1|5042|NRRL3_05042	GT39(66-304)
jgi|Aspni_NRRL3_1|508|NRRL3_00508	GH71(60-444)
jgi|Aspni_NRRL3_1|5119|NRRL3_05119	GT69(104-369)
jgi|Aspni_NRRL3_1|5164|NRRL3_05164	GH18(34-415)
jgi|Aspni_NRRL3_1|5169|NRRL3_05169	CE4(219-335)
jgi|Aspni_NRRL3_1|5179|NRRL3_05179	GT69(127-388)
jgi|Aspni_NRRL3_1|5201|NRRL3_05201	GH13_40(35-391)
jgi|Aspni_NRRL3_1|5208|NRRL3_05208	GH55(88-814)
jgi|Aspni_NRRL3_1|523|NRRL3_00523	GH18(28-280)
jgi|Aspni_NRRL3_1|5247|NRRL3_05247	GT57(67-568)
jgi|Aspni_NRRL3_1|5252|NRRL3_05252	CE8(56-370)
jgi|Aspni_NRRL3_1|5260|NRRL3_05260	GH28(56-420)
jgi|Aspni_NRRL3_1|5305|NRRL3_05305	GH79(52-534)
jgi|Aspni_NRRL3_1|5313|NRRL3_05313	GH38(284-542)
jgi|Aspni_NRRL3_1|5328|NRRL3_05328	AA3_2(48-621)
jgi|Aspni_NRRL3_1|5340|NRRL3_05340	CBM87(149-366)+CE18(367-734)
jgi|Aspni_NRRL3_1|5341|NRRL3_05341	GH114(88-278)
jgi|Aspni_NRRL3_1|5342|NRRL3_05342	GH135(54-294)
jgi|Aspni_NRRL3_1|5399|NRRL3_05399	AA4(109-307)
jgi|Aspni_NRRL3_1|5407|NRRL3_05407	GH43_6(26-315)
jgi|Aspni_NRRL3_1|5408|NRRL3_05408	GH16_1(142-373)
jgi|Aspni_NRRL3_1|5425|NRRL3_05425	GT3(22-659)
jgi|Aspni_NRRL3_1|5448|NRRL3_05448	GT90(193-423)
jgi|Aspni_NRRL3_1|5461|NRRL3_05461	GT15(78-356)
jgi|Aspni_NRRL3_1|5496|NRRL3_05496	AA3_1(20-549)
jgi|Aspni_NRRL3_1|54|NRRL3_00054	GH72(19-329)+CBM43(380-469)
jgi|Aspni_NRRL3_1|5514|NRRL3_05514	GH72(26-302)
jgi|Aspni_NRRL3_1|5620|NRRL3_05620	AA7(71-498)
jgi|Aspni_NRRL3_1|5622|NRRL3_05622	GT1(230-546)
jgi|Aspni_NRRL3_1|5642|NRRL3_05642	GT4(454-622)
jgi|Aspni_NRRL3_1|5661|NRRL3_05661	GH3(69-291)
jgi|Aspni_NRRL3_1|5709|NRRL3_05709	GH18(55-406)
jgi|Aspni_NRRL3_1|5833|NRRL3_05833	CBM21(321-429)
jgi|Aspni_NRRL3_1|5859|NRRL3_05859	GH28(38-360)
jgi|Aspni_NRRL3_1|5937|NRRL3_05937	GH16_2(267-601)
jgi|Aspni_NRRL3_1|5996|NRRL3_05996	GH13_22(99-496)+GH13_22(1161-1624)
jgi|Aspni_NRRL3_1|6014|NRRL3_06014	GH72(19-325)+CBM43(378-465)
jgi|Aspni_NRRL3_1|6019|NRRL3_06019	GT59(34-537)
jgi|Aspni_NRRL3_1|6037|NRRL3_06037	GT90(556-831)
jgi|Aspni_NRRL3_1|6048|NRRL3_06048	GH76(30-397)
jgi|Aspni_NRRL3_1|6053|NRRL3_06053	CE16(50-345)
jgi|Aspni_NRRL3_1|6066|NRRL3_06066	GT2_Chitin_synth_2(1217-1723)
jgi|Aspni_NRRL3_1|6067|NRRL3_06067	GT2_Chitin_synth_2(1039-1546)
jgi|Aspni_NRRL3_1|6141|NRRL3_06141	GH43_6(92-435)
jgi|Aspni_NRRL3_1|6188|NRRL3_06188	GH16_1(67-300)
jgi|Aspni_NRRL3_1|6196|NRRL3_06196	AA7(48-483)
jgi|Aspni_NRRL3_1|6197|NRRL3_06197	CE5(121-283)
jgi|Aspni_NRRL3_1|6203|NRRL3_06203	GH2(61-505)
jgi|Aspni_NRRL3_1|6216|NRRL3_06216	AA7(127-300)
jgi|Aspni_NRRL3_1|6220|NRRL3_06220	AA3_2(5-606)
jgi|Aspni_NRRL3_1|6244|NRRL3_06244	GH43_13(2-301)
jgi|Aspni_NRRL3_1|6269|NRRL3_06269	PL1_4(116-299)
jgi|Aspni_NRRL3_1|6296|NRRL3_06296	AA7(90-327)
jgi|Aspni_NRRL3_1|6304|NRRL3_06304	CBM67(10-195)+GH78(263-770)
jgi|Aspni_NRRL3_1|6316|NRRL3_06316	AA8(2-801)
jgi|Aspni_NRRL3_1|6317|NRRL3_06317	GH72(29-328)
jgi|Aspni_NRRL3_1|6319|NRRL3_06319	GT109(19-346)
jgi|Aspni_NRRL3_1|6359|NRRL3_06359	PL1_7(79-260)
jgi|Aspni_NRRL3_1|6379|NRRL3_06379	CE16(33-340)
jgi|Aspni_NRRL3_1|6383|NRRL3_06383	GH10(37-334)
jgi|Aspni_NRRL3_1|6387|NRRL3_06387	GH51(420-624)
jgi|Aspni_NRRL3_1|6419|NRRL3_06419	GH3(113-338)
jgi|Aspni_NRRL3_1|641|NRRL3_00641	GT2_Chitin_synth_1(353-515)
jgi|Aspni_NRRL3_1|6436|NRRL3_06436	GH3(31-245)
jgi|Aspni_NRRL3_1|6539|NRRL3_06539	GT22(5-417)
jgi|Aspni_NRRL3_1|6623|NRRL3_06623	GH3(78-303)
jgi|Aspni_NRRL3_1|6626|NRRL3_06626	AA3_2(14-531)
jgi|Aspni_NRRL3_1|6627|NRRL3_06627	CE9(15-416)
jgi|Aspni_NRRL3_1|6666|NRRL3_06666	GT66(23-663)
jgi|Aspni_NRRL3_1|6674|NRRL3_06674	GT39(49-293)
jgi|Aspni_NRRL3_1|6700|NRRL3_06700	GH76(29-400)
jgi|Aspni_NRRL3_1|6780|NRRL3_06780	GH17(390-626)
jgi|Aspni_NRRL3_1|6782|NRRL3_06782	GH28(47-368)
jgi|Aspni_NRRL3_1|6791|NRRL3_06791	GH5_5(33-309)
jgi|Aspni_NRRL3_1|6842|NRRL3_06842	GH128(39-256)
jgi|Aspni_NRRL3_1|6843|NRRL3_06843	GH72(19-316)+CBM43(368-457)
jgi|Aspni_NRRL3_1|684|NRRL3_00684	PL4_1(20-517)
jgi|Aspni_NRRL3_1|6851|NRRL3_06851	GT1(117-447)
jgi|Aspni_NRRL3_1|6873|NRRL3_06873	AA3_2(25-648)
jgi|Aspni_NRRL3_1|6964|NRRL3_06964	GT2_Glycos_transf_2(9-183)
jgi|Aspni_NRRL3_1|6|NRRL3_00006	GT32(90-162)
jgi|Aspni_NRRL3_1|701|NRRL3_00701	GH79(50-478)
jgi|Aspni_NRRL3_1|707|NRRL3_00707	PL27(62-674)
jgi|Aspni_NRRL3_1|7080|NRRL3_07080	GH92(280-790)
jgi|Aspni_NRRL3_1|7085|NRRL3_07085	GH16_18(67-223)
jgi|Aspni_NRRL3_1|7089|NRRL3_07089	GH95(19-776)
jgi|Aspni_NRRL3_1|7094|NRRL3_07094	GH43_6(55-359)
jgi|Aspni_NRRL3_1|7151|NRRL3_07151	GH18(5-277)
jgi|Aspni_NRRL3_1|7215|NRRL3_07215	GT34(30-140)
jgi|Aspni_NRRL3_1|7248|NRRL3_07248	GH5_12(15-548)
jgi|Aspni_NRRL3_1|7254|NRRL3_07254	AA1_3(100-417)
jgi|Aspni_NRRL3_1|729|NRRL3_00729	GH145(19-340)
jgi|Aspni_NRRL3_1|730|NRRL3_00730	GH79(46-416)
jgi|Aspni_NRRL3_1|7382|NRRL3_07382	GH95(24-764)
jgi|Aspni_NRRL3_1|7385|NRRL3_07385	GT90(190-417)
jgi|Aspni_NRRL3_1|73|NRRL3_00073	CE5(28-227)
jgi|Aspni_NRRL3_1|7411|NRRL3_07411	CE1(64-286)
jgi|Aspni_NRRL3_1|7421|NRRL3_07421	GH43_14(2-164)
jgi|Aspni_NRRL3_1|7423|NRRL3_07423	GH3(44-257)
jgi|Aspni_NRRL3_1|742|NRRL3_00742	GH3(93-311)
jgi|Aspni_NRRL3_1|7454|NRRL3_07454	GH13_22(102-500)+GH13_22(1159-1621)
jgi|Aspni_NRRL3_1|7469|NRRL3_07469	GH28(56-392)
jgi|Aspni_NRRL3_1|7470|NRRL3_07470	CE8(41-301)
jgi|Aspni_NRRL3_1|7474|NRRL3_07474	GH76(37-374)
jgi|Aspni_NRRL3_1|7498|NRRL3_07498	GT2_Glyco_tranf_2_3(273-485)
jgi|Aspni_NRRL3_1|74|NRRL3_00074	CE5(28-234)
jgi|Aspni_NRRL3_1|7501|NRRL3_07501	CE12(31-226)
jgi|Aspni_NRRL3_1|7520|NRRL3_07520	CBM67(128-313)+GH78(336-864)
jgi|Aspni_NRRL3_1|7539|NRRL3_07539	AA3_2(6-548)
jgi|Aspni_NRRL3_1|7544|NRRL3_07544	GT57(16-494)
jgi|Aspni_NRRL3_1|7551|NRRL3_07551	GH125(83-515)
jgi|Aspni_NRRL3_1|7568|NRRL3_07568	AA9(9-232)
jgi|Aspni_NRRL3_1|7582|NRRL3_07582	GT1(175-479)
jgi|Aspni_NRRL3_1|766|NRRL3_00766	AA7(117-573)
jgi|Aspni_NRRL3_1|7680|NRRL3_07680	CE4(46-166)
jgi|Aspni_NRRL3_1|768|NRRL3_00768	CE2(169-374)
jgi|Aspni_NRRL3_1|7692|NRRL3_07692	GH47(103-573)
jgi|Aspni_NRRL3_1|7699|NRRL3_07699	GH13_1(55-359)
jgi|Aspni_NRRL3_1|7700|NRRL3_07700	GH31(307-855)
jgi|Aspni_NRRL3_1|7710|NRRL3_07710	GT71(120-364)
jgi|Aspni_NRRL3_1|776|NRRL3_00776	CE5(47-223)
jgi|Aspni_NRRL3_1|7770|NRRL3_07770	GT34(65-297)
jgi|Aspni_NRRL3_1|777|NRRL3_00777	GT20(4-465)
jgi|Aspni_NRRL3_1|7816|NRRL3_07816	GT76(27-469)
jgi|Aspni_NRRL3_1|7852|NRRL3_07852	GT69(68-319)
jgi|Aspni_NRRL3_1|7862|NRRL3_07862	GH18(120-470)
jgi|Aspni_NRRL3_1|7864|NRRL3_07864	GT69(136-379)
jgi|Aspni_NRRL3_1|7870|NRRL3_07870	GH75(12-241)
jgi|Aspni_NRRL3_1|7902|NRRL3_07902	GT22(81-539)
jgi|Aspni_NRRL3_1|7906|NRRL3_07906	AA2(98-350)
jgi|Aspni_NRRL3_1|7975|NRRL3_07975	GH1(150-595)
jgi|Aspni_NRRL3_1|7994|NRRL3_07994	AA3_2(6-527)
jgi|Aspni_NRRL3_1|814|NRRL3_00814	AA9(10-234)
jgi|Aspni_NRRL3_1|8158|NRRL3_08158	GT62(99-363)
jgi|Aspni_NRRL3_1|819|NRRL3_00819	GH12(87-238)
jgi|Aspni_NRRL3_1|824|NRRL3_00824	GH93(58-320)
jgi|Aspni_NRRL3_1|8281|NRRL3_08281	GH28(77-424)
jgi|Aspni_NRRL3_1|8300|NRRL3_08300	GH15(43-449)+CBM20(539-629)
jgi|Aspni_NRRL3_1|8320|NRRL3_08320	GT2_Chitin_synth_1(186-354)
jgi|Aspni_NRRL3_1|8325|NRRL3_08325	CE8(28-307)
jgi|Aspni_NRRL3_1|8328|NRRL3_08328	AA7(124-404)
jgi|Aspni_NRRL3_1|8332|NRRL3_08332	GH72(54-358)+CBM43(412-497)
jgi|Aspni_NRRL3_1|8342|NRRL3_08342	AA7(29-464)
jgi|Aspni_NRRL3_1|8365|NRRL3_08365	GT2_Glyco_tranf_2_3(105-335)
jgi|Aspni_NRRL3_1|8370|NRRL3_08370	AA3_2(9-575)
jgi|Aspni_NRRL3_1|8378|NRRL3_08378	GH135(96-328)
jgi|Aspni_NRRL3_1|8380|NRRL3_08380	GH12(99-246)
jgi|Aspni_NRRL3_1|8392|NRRL3_08392	GH12(111-256)
jgi|Aspni_NRRL3_1|8395|NRRL3_08395	GH3(49-261)
jgi|Aspni_NRRL3_1|839|NRRL3_00839	GH105(42-362)
jgi|Aspni_NRRL3_1|8400|NRRL3_08400	GH75(46-242)
jgi|Aspni_NRRL3_1|8405|NRRL3_08405	AA7(38-247)
jgi|Aspni_NRRL3_1|8423|NRRL3_08423	GT62(84-348)
jgi|Aspni_NRRL3_1|842|NRRL3_00842	AA3_2(7-561)
jgi|Aspni_NRRL3_1|843|NRRL3_00843	AA7(118-338)
jgi|Aspni_NRRL3_1|8474|NRRL3_08474	GT2_Glycos_transf_2(106-331)
jgi|Aspni_NRRL3_1|8490|NRRL3_08490	CBM63(437-507)
jgi|Aspni_NRRL3_1|8517|NRRL3_08517	GH1(7-477)
jgi|Aspni_NRRL3_1|8544|NRRL3_08544	AA7(28-223)
jgi|Aspni_NRRL3_1|8560|NRRL3_08560	GT8(88-331)
jgi|Aspni_NRRL3_1|8564|NRRL3_08564	GH20(60-305)
jgi|Aspni_NRRL3_1|856|NRRL3_00856	AA7(71-286)
jgi|Aspni_NRRL3_1|8572|NRRL3_08572	GT25(61-276)
jgi|Aspni_NRRL3_1|8574|NRRL3_08574	GT32(98-176)
jgi|Aspni_NRRL3_1|859|NRRL3_00859	GT109(25-426)
jgi|Aspni_NRRL3_1|8631|NRRL3_08631	GH28(65-391)
jgi|Aspni_NRRL3_1|8701|NRRL3_08701	GH5_16(33-367)
jgi|Aspni_NRRL3_1|8702|NRRL3_08702	AA7(37-271)
jgi|Aspni_NRRL3_1|8707|NRRL3_08707	GH62(28-302)
jgi|Aspni_NRRL3_1|8708|NRRL3_08708	GH10(31-326)
jgi|Aspni_NRRL3_1|8722|NRRL3_08722	GH76(37-405)
jgi|Aspni_NRRL3_1|8738|NRRL3_08738	GH30_3(62-486)
jgi|Aspni_NRRL3_1|8742|NRRL3_08742	AA7(58-493)
jgi|Aspni_NRRL3_1|8767|NRRL3_08767	PL1_4(114-298)
jgi|Aspni_NRRL3_1|8773|NRRL3_08773	AA3_2(4-535)
jgi|Aspni_NRRL3_1|8786|NRRL3_08786	CE16(27-331)
jgi|Aspni_NRRL3_1|8805|NRRL3_08805	GH28(60-382)
jgi|Aspni_NRRL3_1|8807|NRRL3_08807	GH2(14-504)
jgi|Aspni_NRRL3_1|8809|NRRL3_08809	AA7(185-392)
jgi|Aspni_NRRL3_1|8810|NRRL3_08810	AA3_2(37-609)
jgi|Aspni_NRRL3_1|8814|NRRL3_08814	AA1_3(49-353)
jgi|Aspni_NRRL3_1|8815|NRRL3_08815	GT69(130-377)
jgi|Aspni_NRRL3_1|8817|NRRL3_08817	GT32(94-174)
jgi|Aspni_NRRL3_1|8860|NRRL3_08860	GT32(88-173)
jgi|Aspni_NRRL3_1|8912|NRRL3_08912	GH5_7(72-346)
jgi|Aspni_NRRL3_1|8917|NRRL3_08917	AA3_2(63-650)
jgi|Aspni_NRRL3_1|8949|NRRL3_08949	GH15(279-671)
jgi|Aspni_NRRL3_1|8962|NRRL3_08962	GH135(403-634)
jgi|Aspni_NRRL3_1|897|NRRL3_00897	GH76(31-398)
jgi|Aspni_NRRL3_1|8993|NRRL3_08993	CE1(43-171)
jgi|Aspni_NRRL3_1|8994|NRRL3_08994	AA9(6-224)
jgi|Aspni_NRRL3_1|9001|NRRL3_09001	GH13_1(68-368)
jgi|Aspni_NRRL3_1|9002|NRRL3_09002	GH13_22(100-497)+GH13_22(1168-1635)
jgi|Aspni_NRRL3_1|9019|NRRL3_09019	GH6(128-420)
jgi|Aspni_NRRL3_1|9049|NRRL3_09049	GT50(135-407)
jgi|Aspni_NRRL3_1|9051|NRRL3_09051	GH2(8-670)
jgi|Aspni_NRRL3_1|9054|NRRL3_09054	GH71(30-397)+CBM24(440-515)+CBM24(534-606)
jgi|Aspni_NRRL3_1|9126|NRRL3_09126	GH28(72-372)
jgi|Aspni_NRRL3_1|9184|NRRL3_09184	GH47(50-602)
jgi|Aspni_NRRL3_1|9200|NRRL3_09200	GT2_Glyco_tranf_2_3(45-285)
jgi|Aspni_NRRL3_1|9205|NRRL3_09205	AA7(184-365)
jgi|Aspni_NRRL3_1|9244|NRRL3_09244	GT20(117-658)
jgi|Aspni_NRRL3_1|9273|NRRL3_09273	GT8(15-279)
jgi|Aspni_NRRL3_1|9299|NRRL3_09299	GT8(56-288)
jgi|Aspni_NRRL3_1|929|NRRL3_00929	GT15(70-340)
jgi|Aspni_NRRL3_1|92|NRRL3_00092	GH43_6(30-319)
jgi|Aspni_NRRL3_1|9333|NRRL3_09333	GT39(65-310)
jgi|Aspni_NRRL3_1|9372|NRRL3_09372	AA4(103-340)
jgi|Aspni_NRRL3_1|9398|NRRL3_09398	GH72(21-329)+CBM43(381-468)
jgi|Aspni_NRRL3_1|9450|NRRL3_09450	GH28(83-393)
jgi|Aspni_NRRL3_1|952|NRRL3_00952	GH13_8(239-532)
jgi|Aspni_NRRL3_1|9530|NRRL3_09530	GH5_9(469-789)
jgi|Aspni_NRRL3_1|953|NRRL3_00953	GH28(64-375)
jgi|Aspni_NRRL3_1|9541|NRRL3_09541	AA7(54-278)
jgi|Aspni_NRRL3_1|9542|NRRL3_09542	GT32(131-213)
jgi|Aspni_NRRL3_1|9564|NRRL3_09564	GH146(327-558)
jgi|Aspni_NRRL3_1|956|NRRL3_00956	GH92(265-764)
jgi|Aspni_NRRL3_1|9612|NRRL3_09612	GH2(41-752)
jgi|Aspni_NRRL3_1|9622|NRRL3_09622	GH27(36-260)
jgi|Aspni_NRRL3_1|9623|NRRL3_09623	GH28(61-367)
jgi|Aspni_NRRL3_1|9624|NRRL3_09624	GH139(31-786)
jgi|Aspni_NRRL3_1|9644|NRRL3_09644	GH3(92-303)
jgi|Aspni_NRRL3_1|9653|NRRL3_09653	GH18(121-454)
jgi|Aspni_NRRL3_1|965|NRRL3_00965	PL1_4(114-298)
jgi|Aspni_NRRL3_1|9666|NRRL3_09666	AA7(37-255)
jgi|Aspni_NRRL3_1|9684|NRRL3_09684	AA3_2(4-551)
jgi|Aspni_NRRL3_1|9685|NRRL3_09685	AA3_2(26-586)
jgi|Aspni_NRRL3_1|9810|NRRL3_09810	GH28(69-425)
jgi|Aspni_NRRL3_1|9811|NRRL3_09811	PL1_4(107-291)
jgi|Aspni_NRRL3_1|9843|NRRL3_09843	AA7(120-307)
jgi|Aspni_NRRL3_1|9856|NRRL3_09856	AA1_3(46-357)
jgi|Aspni_NRRL3_1|9875|NRRL3_09875	GH13_1(60-364)+CBM20(539-628)
jgi|Aspni_NRRL3_1|9884|NRRL3_09884	GH32(33-356)
jgi|Aspni_NRRL3_1|9890|NRRL3_09890	GH43_34(42-322)
jgi|Aspni_NRRL3_1|9946|NRRL3_09946	GH106(34-996)
jgi|Aspni_NRRL3_1|9976|NRRL3_09976	GH1(101-568)

## Sheet: Aspergillus nidulans
jgi|Aspnid1|10027|AN5214	GH5_5(29-311)
jgi|Aspnid1|10045|AN5231	GH93(52-314)
jgi|Aspnid1|10122|AN5748	GH47(153-685)
jgi|Aspnid1|10137|AN5733	GH154(21-297)
jgi|Aspnid1|10143|AN5727	GH53(21-346)
jgi|Aspnid1|10145|AN5725	GT4(361-544)
jgi|Aspnid1|1022|AN8782	CE1(24-283)
jgi|Aspnid1|10247|AN5635	GH37(156-715)
jgi|Aspnid1|10286|AN11243	AA7(124-329)
jgi|Aspnid1|10347|AN5550	AA7(46-478)
jgi|Aspnid1|10379|AN5523	GT20(8-476)
jgi|Aspnid1|10445|AN5463	AA13(19-250)+CBM20(284-375)
jgi|Aspnid1|10453|AN5454	GH18(67-420)
jgi|Aspnid1|10467|AN5440	AA2(9-268)
jgi|Aspnid1|10492|AN5417	AA7(127-341)
jgi|Aspnid1|10495|AN5414	GT109(21-404)
jgi|Aspnid1|1049|AN8761	GH28(72-425)
jgi|Aspnid1|10513|AN5397	AA1_3(142-460)
jgi|Aspnid1|10518|AN10672	GH92(270-779)
jgi|Aspnid1|10551|AN5361	GH2(38-571)
jgi|Aspnid1|10568|AN5346	GT33(44-456)
jgi|Aspnid1|10583|AN5333	PL1_2(71-241)
jgi|Aspnid1|10597|AN5320	CE2(165-371)
jgi|Aspnid1|10609|AN5309	CE5(37-213)
jgi|Aspnid1|10613|AN11954	CBM67(136-307)+GH78(333-862)
jgi|Aspnid1|10615|AN5305	GH127(11-537)
jgi|Aspnid1|10647|AN5282	GH6(117-383)
jgi|Aspnid1|10648|AN5281	AA3_4(21-578)
jgi|Aspnid1|10664|AN5267	CE1(43-171)
jgi|Aspnid1|10672|AN5258	AA7(73-268)
jgi|Aspnid1|1192|AN8639	GT20(4-455)
jgi|Aspnid1|1228|AN8606	CE4(46-152)
jgi|Aspnid1|1263|AN7849	PL20(11-174)
jgi|Aspnid1|1279|AN7863	GH135(100-332)
jgi|Aspnid1|1280|AN7864	GH43_11(6-295)
jgi|Aspnid1|1281|AN7865	GH3(16-229)
jgi|Aspnid1|1287|AN7871	GH128(37-226)
jgi|Aspnid1|1310|AN7890	AA3_2(23-242)
jgi|Aspnid1|1311|AN7891	AA9(8-232)
jgi|Aspnid1|1330|AN7908	GH62(24-296)
jgi|Aspnid1|1337|AN7915	GH3(80-340)
jgi|Aspnid1|1351|AN7930	GH33(40-372)
jgi|Aspnid1|1372|AN7949	PL26(45-836)
jgi|Aspnid1|1389|AN7966	CE8(38-177)
jgi|Aspnid1|1424|AN7998	AA3_2(37-614)
jgi|Aspnid1|1431|AN8003	GT90(189-425)
jgi|Aspnid1|1435|AN8007	GH43_6(26-318)
jgi|Aspnid1|1438|AN8010	GT3(19-656)
jgi|Aspnid1|1456|AN8027	GT2_Glyco_trans_2_3(234-474)
jgi|Aspnid1|1462|AN11045	AA4(105-301)
jgi|Aspnid1|1502|AN8068	GH5_4(55-322)
jgi|Aspnid1|1535|AN11051	GH75(119-293)
jgi|Aspnid1|1560|AN8119	GT15(75-353)
jgi|Aspnid1|1580|AN8135	GT1(153-479)
jgi|Aspnid1|1583|AN8138	GH36(44-733)
jgi|Aspnid1|1595|AN8149	GH95(41-805)
jgi|Aspnid1|1598|AN8152	AA7(115-566)
jgi|Aspnid1|1600|AN8154	GH114(97-294)
jgi|Aspnid1|1624|AN8175	AA11(20-222)
jgi|Aspnid1|1676|AN11054	GH31(357-804)
jgi|Aspnid1|1679|AN11059	GH18(31-325)
jgi|Aspnid1|1709|AN8241	GH18(28-283)
jgi|Aspnid1|170|AN4947	GT2_Glycos_transf_2(8-182)
jgi|Aspnid1|1714|AN11063	GH18(32-239)
jgi|Aspnid1|1723|AN11064	GH71(41-423)
jgi|Aspnid1|1811|AN10533	GT20(171-635)
jgi|Aspnid1|1869|AN4212	AA3_2(33-605)
jgi|Aspnid1|1957|AN12097	PL4_3(21-644)
jgi|Aspnid1|1998|AN4102	GH3(81-302)
jgi|Aspnid1|2009|AN4092	GT69(129-387)
jgi|Aspnid1|2023|AN4084	GT90(323-586)
jgi|Aspnid1|2025|AN4082	GT8(18-218)
jgi|Aspnid1|2055|AN4052	GH5_9(85-382)
jgi|Aspnid1|2105|AN4006	AA3_2(34-603)
jgi|Aspnid1|2119|AN3992	GH154(15-342)
jgi|Aspnid1|2120|AN3991	GH88(59-490)
jgi|Aspnid1|2134|AN10502	GH18(5-269)
jgi|Aspnid1|2143|AN10505	GH105(26-357)
jgi|Aspnid1|2158|AN3960	AA3_2(227-417)
jgi|Aspnid1|2168|AN3950	PL4_1(90-518)
jgi|Aspnid1|2195|AN3925	GH128(61-275)
jgi|Aspnid1|2206|AN3914	GH16_18(67-222)
jgi|Aspnid1|2222|AN10482	GH3(91-305)
jgi|Aspnid1|2224|AN3903	GH3(2-140)
jgi|Aspnid1|2226|AN3902	AA7(131-332)
jgi|Aspnid1|2247|AN3883	GH16_1(123-356)
jgi|Aspnid1|2276|AN3860	AA9(10-236)
jgi|Aspnid1|2301|AN3837	GH32(24-380)
jgi|Aspnid1|2354|AN3790	GH71(40-430)
jgi|Aspnid1|2363|AN3780	CBM67(33-185)+GH78(257-758)
jgi|Aspnid1|2366|AN3777	GH5_15(90-388)
jgi|Aspnid1|2382|AN3764	GH92(259-773)
jgi|Aspnid1|2416|AN3733	GH47(194-813)
jgi|Aspnid1|2419|AN3730	GH72(20-326)+CBM43(378-469)
jgi|Aspnid1|2420|AN3729	GT48(840-1618)
jgi|Aspnid1|2422|AN3727	GH17(122-365)
jgi|Aspnid1|243|AN4882	PL1_4(110-295)
jgi|Aspnid1|24|AN12279	GH18(153-498)
jgi|Aspnid1|254|AN4871	GH18(4-355)
jgi|Aspnid1|2560|AN3613	GH11(47-223)
jgi|Aspnid1|2589|AN3588	GT22(24-418)
jgi|Aspnid1|2615|AN3566	GH47(117-582)
jgi|Aspnid1|262|AN4864	GT57(69-568)
jgi|Aspnid1|2654|AN3531	AA3_2(5-554)
jgi|Aspnid1|2674|AN10420	GH13_40(39-398)
jgi|Aspnid1|267|AN4860	CE8(43-364)
jgi|Aspnid1|2681|AN10419	AA9(11-237)
jgi|Aspnid1|2689|AN3504	GH31(232-716)
jgi|Aspnid1|2731|AN7413	GH26(29-349)
jgi|Aspnid1|2736|AN7408	AA3_2(3-247)
jgi|Aspnid1|2742|AN7402	GH15(52-452)+CBM20(533-623)
jgi|Aspnid1|2743|AN7401	GH10(29-317)+CBM1(349-377)
jgi|Aspnid1|2748|AN7396	GH3(89-307)
jgi|Aspnid1|2774|AN10935	GH31(170-596)
jgi|Aspnid1|2779|AN10931	AA3_2(19-581)
jgi|Aspnid1|2794|AN10930	AA7(68-284)
jgi|Aspnid1|2801|AN7349	GH71(39-405)
jgi|Aspnid1|2805|AN7345	GH31(249-792)
jgi|Aspnid1|280|AN4852	GH55(74-803)
jgi|Aspnid1|2838|AN7313	GH43_24(46-280)
jgi|Aspnid1|2845|AN7307	GH125(85-517)
jgi|Aspnid1|2852|AN7301	GT57(15-494)
jgi|Aspnid1|2882|AN7275	GH43_36(23-287)
jgi|Aspnid1|2883|AN10919	GH43_29(28-290)+CBM6(311-382)
jgi|Aspnid1|2884|AN7274	AA7(67-478)
jgi|Aspnid1|2889|AN7269	AA7(61-284)
jgi|Aspnid1|2891|AN7267	AA3_2(5-543)
jgi|Aspnid1|291|AN10601	GT25(63-284)
jgi|Aspnid1|2923|AN7241	PL27(66-704)
jgi|Aspnid1|292|AN4843	GH13_40(39-396)
jgi|Aspnid1|2934|AN7230	AA8(6-795)
jgi|Aspnid1|2944|AN12267	AA7(35-468)
jgi|Aspnid1|2992|AN7180	CE5(44-218)
jgi|Aspnid1|3017|AN7158	CE3(71-276)
jgi|Aspnid1|3022|AN7153	AA7(114-545)
jgi|Aspnid1|3024|AN7151	CBM67(121-293)+GH78(320-853)
jgi|Aspnid1|3041|AN7135	PL4_1(19-516)
jgi|Aspnid1|3056|AN7120	GH31(209-665)
jgi|Aspnid1|3091|AN7089	GH154(15-342)
jgi|Aspnid1|3101|AN7081	AA7(130-333)
jgi|Aspnid1|3108|AN7075	AA7(58-476)
jgi|Aspnid1|3116|AN7068	AA4(41-566)
jgi|Aspnid1|311|AN4825	GH55(138-875)
jgi|Aspnid1|3129|AN7056	AA3(24-529)
jgi|Aspnid1|313|AN4823	CE4(226-342)
jgi|Aspnid1|3156|AN7032	GT2_Chitin_synth_1(298-460)+GT2_Chitin_synth_2(438-628)
jgi|Aspnid1|317|AN11233	GH18(20-421)
jgi|Aspnid1|3299|AN7483	GT69(141-395)
jgi|Aspnid1|3324|AN7505	GH31(257-695)
jgi|Aspnid1|3331|AN7511	GH72(19-328)+CBM43(379-466)
jgi|Aspnid1|3360|AN7533	GH5_9(470-790)
jgi|Aspnid1|3361|AN7534	GT32(129-213)
jgi|Aspnid1|3368|AN7541	CE5(39-215)
jgi|Aspnid1|3376|AN7548	GT90(186-436)
jgi|Aspnid1|3392|AN7562	GT34(152-413)
jgi|Aspnid1|3436|AN7598	GH131(22-256)
jgi|Aspnid1|3457|AN7613	GH18(470-798)
jgi|Aspnid1|3470|AN7624	GH27(113-349)
jgi|Aspnid1|3485|AN7638	GH134(103-187)
jgi|Aspnid1|3486|AN7639	GH5_7(59-331)
jgi|Aspnid1|3492|AN7646	PL1_7(82-264)
jgi|Aspnid1|3510|AN7657	GH72(27-326)
jgi|Aspnid1|352|AN4792	AA4(103-335)
jgi|Aspnid1|3530|AN7672	GT62(81-345)
jgi|Aspnid1|3554|AN11000	GT32(106-183)
jgi|Aspnid1|3580|AN7715	GT2_Glycos_transf_2(97-317)
jgi|Aspnid1|3602|AN7735	CBM63(278-350)
jgi|Aspnid1|3654|AN7781	GH43_21(82-312)
jgi|Aspnid1|3690|AN7812	AA3_2(66-636)
jgi|Aspnid1|3708|AN7828	GH105(22-368)
jgi|Aspnid1|3711|AN7832	AA3_2(23-639)
jgi|Aspnid1|3745|AN6472	GH76(24-381)
jgi|Aspnid1|3747|AN6470	GH25(21-198)
jgi|Aspnid1|3756|AN6464	CE3(61-259)
jgi|Aspnid1|3764|AN6459	AA7(113-305)
jgi|Aspnid1|3779|AN6445	AA3_2(36-609)
jgi|Aspnid1|3792|AN6433	GT1(181-484)
jgi|Aspnid1|3798|AN6428	AA9(8-216)
jgi|Aspnid1|3799|AN6427	GH5_7(54-357)
jgi|Aspnid1|3804|AN6422	CE16(35-294)
jgi|Aspnid1|3821|AN6405	GH25(40-219)
jgi|Aspnid1|3832|AN6395	PL4_3(18-645)
jgi|Aspnid1|3840|AN6388	GH2(26-766)
jgi|Aspnid1|3883|AN6352	GH43_6(66-396)
jgi|Aspnid1|390|AN4761	GT39(61-306)
jgi|Aspnid1|3914|AN6324	GH13_1(59-366)
jgi|Aspnid1|3920|AN6318	GT2_Chitin_synth_2(1215-1722)
jgi|Aspnid1|3921|AN6317	GT2_Chitin_synth_2(1014-1521)
jgi|Aspnid1|3955|AN6286	GH63(449-900)
jgi|Aspnid1|39|AN5061	GH74(79-188)
jgi|Aspnid1|4058|AN10779	GH16_2(251-580)
jgi|Aspnid1|4086|AN10777	GT1(278-488)
jgi|Aspnid1|4148|AN6128	GT109(25-448)
jgi|Aspnid1|416|AN4738	GT69(75-314)
jgi|Aspnid1|4172|AN6106	PL3_2(29-218)
jgi|Aspnid1|4176|AN6103	AA13(19-250)
jgi|Aspnid1|4188|AN6093	CE1(44-246)
jgi|Aspnid1|4314|AN5976	GH3(102-325)
jgi|Aspnid1|4373|AN5930	CE16(40-359)
jgi|Aspnid1|43|AN12398	GT25(98-249)
jgi|Aspnid1|4405|AN5902	GT59(34-541)
jgi|Aspnid1|4413|AN11972	AA9(25-188)
jgi|Aspnid1|441|AN4716	GT32(117-195)
jgi|Aspnid1|4424|AN5885	GH13_22(99-496)+GH13_22(1148-1611)
jgi|Aspnid1|4470|AN5846	AA7(38-259)
jgi|Aspnid1|4562|AN6518	CE4(44-149)
jgi|Aspnid1|4580|AN6534	GT32(75-155)
jgi|Aspnid1|458|AN4700	GH17(365-635)
jgi|Aspnid1|4617|AN6571	GT71(136-372)
jgi|Aspnid1|4659|AN6606	GH63(589-800)
jgi|Aspnid1|4674|AN6620	GH16_3(93-380)
jgi|Aspnid1|4709|AN6652	GH3(223-435)
jgi|Aspnid1|4713|AN6656	GH28(185-503)
jgi|Aspnid1|4720|AN10838	GH18(534-797)
jgi|Aspnid1|4732|AN6673	GH95(26-778)
jgi|Aspnid1|474|AN4686	GH75(35-231)
jgi|Aspnid1|4757|AN6697	GH132(103-410)
jgi|Aspnid1|4818|AN6748	PL3_2(41-229)
jgi|Aspnid1|4821|AN6751	GH43_13(3-317)
jgi|Aspnid1|4876|AN11979	GH16_18(68-237)
jgi|Aspnid1|4883|AN11981	AA7(59-488)
jgi|Aspnid1|4898|AN6819	GH16_22(84-298)
jgi|Aspnid1|4910|AN6830	AA1_3(83-267)
jgi|Aspnid1|4914|AN6833	GH134(31-191)
jgi|Aspnid1|4940|AN6857	GT71(132-362)
jgi|Aspnid1|4956|AN6874	GT4(234-400)
jgi|Aspnid1|4958|AN6876	AA7(54-264)
jgi|Aspnid1|5016|AN10867	CBM67(18-155)+GH78(268-781)
jgi|Aspnid1|5017|AN10868	GH79(42-437)
jgi|Aspnid1|5021|AN6929	GH78(400-636)
jgi|Aspnid1|5043|AN6948	GH16_18(142-300)
jgi|Aspnid1|5046|AN6951	GH134(35-193)
jgi|Aspnid1|5053|AN9439	PL1_4(110-295)
jgi|Aspnid1|5100|AN9260	CE3(59-261)
jgi|Aspnid1|5119|AN9276	GH5_7(92-366)
jgi|Aspnid1|5129|AN9286	GH67(19-699)
jgi|Aspnid1|5153|AN9308	AA7(34-468)
jgi|Aspnid1|5174|AN9329	GH115(11-521)
jgi|Aspnid1|5186|AN9340	GH65(353-715)
jgi|Aspnid1|5196|AN9348	AA3_2(72-670)
jgi|Aspnid1|5214|AN9365	GH11(44-219)
jgi|Aspnid1|5229|AN9380	CE4(37-160)
jgi|Aspnid1|5232|AN9383	GH105(37-376)
jgi|Aspnid1|5239|AN9390	GH18(129-478)
jgi|Aspnid1|5346|AN1332	GH5_23(97-375)
jgi|Aspnid1|5349|AN1329	AA7(61-265)
jgi|Aspnid1|5400|AN1285	GH5_5(23-300)
jgi|Aspnid1|5409|AN1277	GH51(15-502)
jgi|Aspnid1|5414|AN1273	GH6(60-352)
jgi|Aspnid1|5432|AN1257	GT8(16-282)
jgi|Aspnid1|543|AN4623	GT24(1178-1425)
jgi|Aspnid1|5492|AN1197	GH92(259-768)
jgi|Aspnid1|5535|AN10150	GH17(25-302)
jgi|Aspnid1|5552|AN1142	AA7(137-583)
jgi|Aspnid1|5584|AN10147	PL1_4(116-300)
jgi|Aspnid1|5661|AN1046	GT2_Chitin_synth_2(218-502)
jgi|Aspnid1|5666|AN1043	GH43_14(59-188)
jgi|Aspnid1|5668|AN1041	AA9(10-232)
jgi|Aspnid1|5676|AN1035	AA7(65-249)
jgi|Aspnid1|567|AN4601	GT1(899-1311)
jgi|Aspnid1|5697|AN1015	GT35(158-873)
jgi|Aspnid1|5735|AN0980	GH35(47-364)
jgi|Aspnid1|5779|AN0941	GH31(241-762)
jgi|Aspnid1|5787|AN0933	GH16_18(69-225)
jgi|Aspnid1|5889|AN0836	AA7(28-224)
jgi|Aspnid1|5916|AN10124	GH1(9-477)
jgi|Aspnid1|5930|AN0799	GT2_Chitin_synth_1(120-280)
jgi|Aspnid1|5943|AN0787	GH47(40-501)
jgi|Aspnid1|5952|AN0779	GH55(29-775)
jgi|Aspnid1|5953|AN0778	AA16(20-189)
jgi|Aspnid1|5977|AN0756	GH35(59-391)
jgi|Aspnid1|597|AN4573	CE3(40-242)
jgi|Aspnid1|5994|AN0741	PL1_7(77-258)
jgi|Aspnid1|6005|AN10118	GT22(37-461)
jgi|Aspnid1|6012|AN0726	GH132(24-299)
jgi|Aspnid1|6028|AN0712	GH3(39-250)
jgi|Aspnid1|6030|AN12368	CBM67(133-298)+GH78(322-850)
jgi|Aspnid1|605|AN4566	GT2_Chitin_synth_1(253-416)+GT2_Chitin_synth_2(394-598)
jgi|Aspnid1|6111|AN0636	GT4(219-363)
jgi|Aspnid1|6124|AN0623	AA3(219-739)
jgi|Aspnid1|6143|AN0602	AA11(18-210)
jgi|Aspnid1|6180|AN0567	AA3_3(5-599)
jgi|Aspnid1|6189|AN0558	GH72(19-331)
jgi|Aspnid1|6197|AN0551	GH47(85-543)
jgi|Aspnid1|6198|AN0550	GH55(216-958)
jgi|Aspnid1|6199|AN0549	GH18(85-428)
jgi|Aspnid1|6208|AN0541	GH18(42-385)
jgi|Aspnid1|6233|AN0517	GH18(141-471)
jgi|Aspnid1|6241|AN0509	GH18(512-875)
jgi|Aspnid1|6258|AN0494	GH7(26-460)
jgi|Aspnid1|6267|AN0487	GT1(96-490)
jgi|Aspnid1|6276|AN0479	GH3(48-119)
jgi|Aspnid1|6284|AN0472	GH81(211-897)
jgi|Aspnid1|6306|AN0452	GH12(92-238)
jgi|Aspnid1|6369|AN0393	GH76(34-399)
jgi|Aspnid1|6379|AN0383	GH76(41-307)
jgi|Aspnid1|6399|AN0367	GT109(6-416)
jgi|Aspnid1|6417|AN10060	GH13_25(1076-1527)
jgi|Aspnid1|6479|AN0299	GH18(31-352)
jgi|Aspnid1|6481|AN0297	AA6(4-199)
jgi|Aspnid1|6505|AN0280	GH31(211-660)
jgi|Aspnid1|6541|AN0246	GT90(629-918)
jgi|Aspnid1|6542|AN0245	GH16_1(66-287)
jgi|Aspnid1|6568|AN10041	GT34(67-191)
jgi|Aspnid1|6570|AN0221	GH18(22-361)
jgi|Aspnid1|661|AN4515	GH16_19(104-277)
jgi|Aspnid1|6636|AN0160	CE4(67-155)
jgi|Aspnid1|6706|AN0104	GT58(22-377)
jgi|Aspnid1|671|AN4507	GH13_1(25-332)
jgi|Aspnid1|6727|AN0086	GT15(114-416)
jgi|Aspnid1|674|AN4504	GH76(189-543)
jgi|Aspnid1|6790|AN0031	GH16_3(64-342)
jgi|Aspnid1|6800|AN0022	GH27(115-289)
jgi|Aspnid1|6809|AN0012	PL20(24-252)
jgi|Aspnid1|6830|AN9045	GH28(83-437)
jgi|Aspnid1|6833|AN9042	GH71(37-424)+CBM24(562-639)
jgi|Aspnid1|6842|AN9035	GH36(20-709)
jgi|Aspnid1|6867|AN9011	AA3_2(25-613)
jgi|Aspnid1|6893|AN8986	GT32(128-201)
jgi|Aspnid1|6910|AN8969	GH25(21-198)
jgi|Aspnid1|6917|AN8964	AA7(161-465)
jgi|Aspnid1|6930|AN8953	GH31(259-833)
jgi|Aspnid1|6937|AN8947	GH5_23(169-407)
jgi|Aspnid1|6938|AN11152	GH72(19-329)+CBM43(383-468)
jgi|Aspnid1|6988|AN11143	GH15(56-458)+CBM20(519-607)
jgi|Aspnid1|69|AN5037	AA3(17-733)
jgi|Aspnid1|7002|AN8891	GH28(82-427)
jgi|Aspnid1|7007|AN11141	GT8(26-229)
jgi|Aspnid1|7051|AN1416	GH3(78-303)
jgi|Aspnid1|7064|AN1428	CE9(14-417)
jgi|Aspnid1|7065|AN1429	AA3(10-538)
jgi|Aspnid1|7094|AN1455	GT66(23-662)
jgi|Aspnid1|7099|AN1459	GT39(50-294)
jgi|Aspnid1|7119|AN1477	GH43_1(8-349)
jgi|Aspnid1|7151|AN1502	GH20(179-547)
jgi|Aspnid1|7207|AN1551	GH17(316-553)
jgi|Aspnid1|7212|AN1555	GT2_Chitin_synth_2(646-1167)
jgi|Aspnid1|7231|AN1571	GH54(24-340)+CBM42(358-503)
jgi|Aspnid1|7262|AN9442	CE16(32-240)
jgi|Aspnid1|7266|AN1602	AA9(6-218)
jgi|Aspnid1|7268|AN1604	GH71(26-422)
jgi|Aspnid1|7271|AN1607	GT1(221-540)
jgi|Aspnid1|7297|AN10220	AA2(93-345)
jgi|Aspnid1|7310|AN1642	AA4(98-506)
jgi|Aspnid1|7424|AN1742	GH2(26-830)
jgi|Aspnid1|7471|AN1787	AA7(42-467)
jgi|Aspnid1|7478|AN1792	CE16(35-325)
jgi|Aspnid1|7491|AN1804	GH3(120-370)
jgi|Aspnid1|7498|AN1811	GT22(52-237)+GT22(247-467)
jgi|Aspnid1|7505|AN1818	GH10(28-229)
jgi|Aspnid1|7542|AN1852	CE4(55-174)
jgi|Aspnid1|7563|AN1870	GH43_34(33-326)
jgi|Aspnid1|7671|AN1969	GT34(65-301)
jgi|Aspnid1|7726|AN2017	GH31(319-865)
jgi|Aspnid1|7727|AN2018	GH13_1(54-357)
jgi|Aspnid1|7754|AN2045	GH47(107-596)
jgi|Aspnid1|7769|AN2060	GH93(42-352)
jgi|Aspnid1|7882|AN10265	GT62(87-350)
jgi|Aspnid1|7899|AN2175	AA3_2(7-262)
jgi|Aspnid1|7933|AN10277	GH78(75-642)
jgi|Aspnid1|7934|AN10274	GH28(74-404)
jgi|Aspnid1|7945|AN2217	GH3(112-337)
jgi|Aspnid1|7957|AN2227	GH3(31-245)
jgi|Aspnid1|800|AN4395	GT62(99-362)
jgi|Aspnid1|8044|AN2303	GT22(5-416)
jgi|Aspnid1|8056|AN2314	GH13_8(231-524)
jgi|Aspnid1|8068|AN2325	GH92(253-725)
jgi|Aspnid1|8076|AN2331	PL1_4(114-301)
jgi|Aspnid1|8106|AN2356	GH10(38-330)
jgi|Aspnid1|8110|AN2359	GH3(90-337)
jgi|Aspnid1|8135|AN2385	GH16_1(69-303)
jgi|Aspnid1|8137|AN2387	AA7(54-278)
jgi|Aspnid1|8138|AN2388	AA9(2-207)
jgi|Aspnid1|8146|AN2395	GH2(55-502)
jgi|Aspnid1|8184|AN2424	GH20(156-496)
jgi|Aspnid1|8186|AN2425	CBM21(323-429)
jgi|Aspnid1|8230|AN10309	CE4(129-259)
jgi|Aspnid1|8232|AN2463	GH2(48-898)
jgi|Aspnid1|824|AN4372	GH28(42-357)
jgi|Aspnid1|8297|AN2523	GT2_Chitin_synth_1(227-395)
jgi|Aspnid1|8306|AN2528	CE12(19-223)
jgi|Aspnid1|830|AN4367	GT2_Chitin_synth_1(204-372)
jgi|Aspnid1|8313|AN2533	GH43_26(26-309)
jgi|Aspnid1|8314|AN2534	GH43_6(30-320)
jgi|Aspnid1|8318|AN2537	PL9_3(18-396)
jgi|Aspnid1|8323|AN2541	GH51(118-363)
jgi|Aspnid1|8324|AN2542	PL3_2(45-236)
jgi|Aspnid1|8325|AN2543	PL11_2(30-601)
jgi|Aspnid1|834|AN4363	AA7(70-511)
jgi|Aspnid1|8354|AN2569	PL1_4(113-297)
jgi|Aspnid1|8359|AN2574	AA7(61-506)
jgi|Aspnid1|8403|AN2612	GH3(41-252)
jgi|Aspnid1|8412|AN9231	AA7(120-317)
jgi|Aspnid1|8437|AN9213	CE3(240-462)
jgi|Aspnid1|8467|AN9183	GH1(147-596)
jgi|Aspnid1|8483|AN9170	AA1_3(48-359)
jgi|Aspnid1|8490|AN9166	GH5_16(34-366)
jgi|Aspnid1|8529|AN9134	GH28(67-371)
jgi|Aspnid1|8586|AN11163	GH47(18-567)
jgi|Aspnid1|8602|AN9069	GT2_Glyco_tranf_2_3(45-285)
jgi|Aspnid1|8649|AN3441	GT20(84-622)
jgi|Aspnid1|8674|AN3418	GH7(16-423)
jgi|Aspnid1|8691|AN3402	GH13_1(58-362)+CBM20(522-612)
jgi|Aspnid1|8693|AN3399	AA7(20-433)
jgi|Aspnid1|8703|AN3390	CE8(40-303)
jgi|Aspnid1|8704|AN3389	GH28(53-386)
jgi|Aspnid1|8705|AN3388	GH13_1(59-347)
jgi|Aspnid1|8725|AN3370	GT50(134-425)
jgi|Aspnid1|8727|AN3368	GH2(8-668)
jgi|Aspnid1|8738|AN3360	GH3(81-305)
jgi|Aspnid1|8741|AN3358	GH5_7(77-351)
jgi|Aspnid1|8748|AN3351	AA7(59-284)
jgi|Aspnid1|8750|AN10392	AA7(65-268)
jgi|Aspnid1|8762|AN3337	PL3_2(39-226)
jgi|Aspnid1|8763|AN3336	GH26(26-326)
jgi|Aspnid1|8775|AN3326	GH26(118-339)
jgi|Aspnid1|8793|AN3309	GH13_5(70-411)
jgi|Aspnid1|8794|AN3308	GH13_1(63-370)
jgi|Aspnid1|8795|AN3307	GH13_22(103-492)+GH13_22(1177-1643)
jgi|Aspnid1|87|AN5021	GT4(467-636)
jgi|Aspnid1|8805|AN3297	GH5_7(67-366)
jgi|Aspnid1|8828|AN10402	AA7(57-489)
jgi|Aspnid1|8836|AN10388	AA7(36-244)
jgi|Aspnid1|8878|AN3229	AA3_2(40-609)
jgi|Aspnid1|8895|AN9524	AA9(6-229)
jgi|Aspnid1|8907|AN3206	AA3_2(6-564)
jgi|Aspnid1|8912|AN3201	GH2(29-920)
jgi|Aspnid1|8913|AN3200	GH2(16-533)
jgi|Aspnid1|8918|AN3196	GH105(40-367)
jgi|Aspnid1|9020|AN10375	GH1(11-481)
jgi|Aspnid1|9021|AN10376	GH95(3-732)
jgi|Aspnid1|9046|AN3083	AA7(87-362)
jgi|Aspnid1|9077|AN3054	GH92(280-804)
jgi|Aspnid1|9078|AN3053	GH16_18(67-224)
jgi|Aspnid1|9085|AN3049	GH76(32-406)
jgi|Aspnid1|9088|AN3046	AA9(6-224)
jgi|Aspnid1|9090|AN3044	GH43_6(45-322)
jgi|Aspnid1|9124|AN3013	GH5_12(15-545)
jgi|Aspnid1|9192|AN2954	CBM87(148-367)+CE18(368-732)
jgi|Aspnid1|9193|AN2953	GH114(79-269)
jgi|Aspnid1|9194|AN2952	GH135(66-255)
jgi|Aspnid1|9213|AN2936	GH38(284-541)
jgi|Aspnid1|9325|AN2834	CE12(31-215)
jgi|Aspnid1|9326|AN10346	CE5(60-219)
jgi|Aspnid1|9332|AN2828	GH3(69-273)
jgi|Aspnid1|9337|AN10345	GH76(25-402)
jgi|Aspnid1|9338|AN11680	GH2(55-669)
jgi|Aspnid1|9364|AN2804	GH35(15-179)
jgi|Aspnid1|9395|AN2774	GT8(17-279)
jgi|Aspnid1|9421|AN2752	GT15(76-346)
jgi|Aspnid1|9459|AN2719	GH24(28-169)
jgi|Aspnid1|9467|AN2710	GH134(31-191)
jgi|Aspnid1|9468|AN2709	GH5_7(154-276)
jgi|Aspnid1|9475|AN2704	AA3_2(28-575)
jgi|Aspnid1|9490|AN2690	GH16_22(108-331)
jgi|Aspnid1|9515|AN2664	GH43_24(47-288)
jgi|Aspnid1|9530|AN2648	AA7(125-310)
jgi|Aspnid1|9551|AN2632	GH62(28-298)
jgi|Aspnid1|9552|AN2631	GH78(250-605)
jgi|Aspnid1|9558|AN2626	GT32(102-184)
jgi|Aspnid1|9593|AN8314	CE3(351-555)
jgi|Aspnid1|9596|AN8317	AA4(91-318)
jgi|Aspnid1|9608|AN8327	GH28(54-379)
jgi|Aspnid1|9610|AN8329	AA3_2(18-608)
jgi|Aspnid1|9654|AN12445	GT2_Glyco_tranf_2_3(199-417)
jgi|Aspnid1|9657|AN8367	GH135(12-247)
jgi|Aspnid1|9658|AN8368	GH135(62-301)
jgi|Aspnid1|9659|AN8369	GT4(2517-2668)
jgi|Aspnid1|9685|AN8392	GH36(99-639)
jgi|Aspnid1|9694|AN8401	GH3(70-321)
jgi|Aspnid1|9698|AN8405	AA7(116-573)
jgi|Aspnid1|96|AN11778	GH32(38-377)
jgi|Aspnid1|9717|AN8421	GH76(26-392)
jgi|Aspnid1|9720|AN8424	GH154(14-368)
jgi|Aspnid1|9721|AN11078	GH88(113-466)
jgi|Aspnid1|9729|AN8432	GH142(36-518)
jgi|Aspnid1|9742|AN8444	GT2_Glyco_trans_2_3(202-407)
jgi|Aspnid1|9753|AN8453	PL3_2(44-232)
jgi|Aspnid1|9766|AN8465	CBM67(155-330)+GH78(356-879)
jgi|Aspnid1|9774|AN8472	GH43_21(77-310)
jgi|Aspnid1|9779|AN8477	GH43_14(4-285)
jgi|Aspnid1|9782|AN8480	GH55(216-957)
jgi|Aspnid1|9783|AN8481	GH18(108-451)
jgi|Aspnid1|9856|AN8547	AA3_2(10-574)
jgi|Aspnid1|9902|AN5105	GT39(65-303)
jgi|Aspnid1|9985|AN5176	GH7(19-446)

## Sheet: Ustilago maydis
XP_011386065.1	GH128(42-263)
XP_011386068.1	AA1_2(52-416)
XP_011386112.1	GT4(344-477)
XP_011386164.1	GH5_9(130-433)
XP_011386174.1	GH5_12(29-579)
XP_011386231.1	GH16_19(118-293)
XP_011386298.1	AA3(54-586)
XP_011386301.1	GT20(288-593)
XP_011386312.1	CE5(29-221)
XP_011386313.1	GH3(133-340)
XP_011386388.1	GH38(296-551)
XP_011386428.1	GT57(62-556)
XP_011386452.1	CE4(104-221)
XP_011386462.1	GH9(55-516)
XP_011386491.1	GH20(265-639)
XP_011386590.1	GH92(294-804)
XP_011386618.1	GH5_50(94-396)
XP_011386673.1	GT2_Chitin_synth_1(291-453)+GT2_Chitin_synth_2(431-683)
XP_011386676.1	GT2_Chitin_synth_1(375-537)
XP_011386718.1	PL35(588-767)
XP_011386734.1	GT22(16-451)
XP_011386740.1	GT50(301-543)
XP_011386852.1	CBM21(116-206)
XP_011386862.1	GH16_2(183-539)
XP_011386874.1	GH51(238-679)
XP_011386883.1	GH16_2(505-861)
XP_011386889.1	GH8(4-347)
XP_011386896.1	GH5_9(261-559)
XP_011386907.1	GH16_19(134-284)
XP_011386923.1	AA5_1(29-580)
XP_011386989.1	GT3(17-656)
XP_011387091.1	CE4(140-255)
XP_011387096.1	AA5_1(24-594)
XP_011387100.1	GT15(117-389)
XP_011387107.1	GH5_50(204-484)
XP_011387165.1	GT2_Glycos_transf_2(179-264)
XP_011387297.1	GH43_21(55-249)
XP_011387374.1	GT69(204-436)
XP_011387398.1	AA4(117-367)
XP_011387407.1	GT8(6-329)
XP_011387426.1	GH55(14-777)
XP_011387542.1	GH125(107-596)
XP_011387550.1	GT24(1353-1600)
XP_011387602.1	GH5_7(84-440)
XP_011387626.1	GT48(762-1538)
XP_011387627.1	GH72(31-354)
XP_011387685.1	AA3_2(17-605)
XP_011387715.1	GH43_26(87-370)
XP_011387727.1	GH85(115-514)
XP_011387731.1	GH92(349-872)
XP_011387743.1	CE4(79-199)
XP_011387769.1	GT15(58-331)
XP_011387774.1	GH51(258-698)
XP_011387810.1	AA3_2(34-613)
XP_011387830.1	GH16_1(66-343)
XP_011387833.1	GT2_Glyco_trans_2_3(167-397)
XP_011387863.1	GH31(242-729)
XP_011387865.1	GH32(81-379)
XP_011387867.1	AA2(17-267)
XP_011387870.1	GH105(50-378)
XP_011387875.1	GH47(48-499)
XP_011387928.1	CE4(186-299)
XP_011387932.1	AA3(217-754)
XP_011388025.1	CE9(39-447)
XP_011388058.1	GH37(282-857)
XP_011388145.1	GT32(139-219)
XP_011388148.1	GH128(71-274)
XP_011388210.1	GT71(325-568)
XP_011388211.1	GT71(190-446)
XP_011388249.1	GT4(572-699)
XP_011388260.1	GH30_3(83-424)
XP_011388266.1	GH2(184-884)
XP_011388299.1	GT22(45-596)
XP_011388316.1	GT2_Glycos_transf_2(31-186)
XP_011388317.1	GH45(27-235)
XP_011388319.1	GT2_Glyco_trans_2_3(798-1003)
XP_011388331.1	GH11(40-217)
XP_011388402.1	GT4(189-328)
XP_011388491.1	GH16_1(67-309)
XP_011388510.1	AA7(79-493)
XP_011388520.1	CE1(19-295)
XP_011388548.1	GH42(74-462)
XP_011388550.1	GH105(779-991)
XP_011388554.1	GH37(128-609)
XP_011388569.1	GH47(156-676)
XP_011388626.1	GH13_5(43-406)
XP_011388663.1	GH35(80-405)
XP_011388677.1	AA2(121-368)
XP_011388689.1	GT20(515-957)
XP_011388703.1	AA5_1(33-638)
XP_011388863.1	GT1(1049-1468)
XP_011388927.1	CE5(29-221)
XP_011388929.1	GH28(35-352)
XP_011388934.1	GT57(743-897)
XP_011388937.1	GH45(31-240)
XP_011388941.1	GT1(840-1282)
XP_011389041.1	GT4(277-447)
XP_011389094.1	GH25(35-217)
XP_011389102.1	GH31(328-910)
XP_011389118.1	GH18(131-326)
XP_011389151.1	GH16_4(219-557)
XP_011389152.1	GT2_Glyco_trans_2_3(772-982)
XP_011389156.1	AA5_2(50-627)
XP_011389165.1	GT2_Chitin_synth_2(775-1299)
XP_011389234.1	GH63(650-868)
XP_011389242.1	CE4(176-293)
XP_011389265.1	GT69(142-332)
XP_011389469.1	GT2_Glyco_trans_2_3(516-729)
XP_011389470.1	GH16_4(135-483)
XP_011389471.1	GH16_4(91-438)
XP_011389506.1	GH16_2(228-579)
XP_011389509.1	GT2_Chitin_synth_2(384-893)
XP_011389531.1	GT2_Glyco_trans_2_3(604-816)
XP_011389604.1	GT90(180-393)
XP_011389642.1	GT2_Chitin_synth_2(1244-1749)
XP_011389669.1	AA3_2(39-624)
XP_011389776.1	AA6(3-198)
XP_011389779.1	GH109(7-122)
XP_011389801.1	GT20(565-969)
XP_011389836.1	GT69(166-405)
XP_011389883.1	GH10(40-337)
XP_011389888.1	GH43_21(90-324)
XP_011389987.1	AA3_2(36-633)
XP_011389994.1	GT2_Glyco_trans_2_3(560-791)
XP_011389995.1	GH16_4(146-474)
XP_011389996.1	GH16_4(68-398)
XP_011389997.1	GT2_Glyco_trans_2_3(547-764)
XP_011389999.1	CE5(121-312)
XP_011390004.1	GH16_2(318-673)
XP_011390015.1	CE13(45-217)
XP_011390029.1	GH32(123-470)
XP_011390038.1	AA3_2(83-672)
XP_011390046.1	GH20(209-533)
XP_011390119.1	CE8(66-380)
XP_011390132.1	GT2_Glyco_trans_2_3(496-707)
XP_011390134.1	GH16_4(223-559)
XP_011390167.1	GH13_40(36-394)
XP_011390229.1	GT8(27-300)
XP_011390266.1	GH5_12(29-605)
XP_011390317.1	GH47(260-733)
XP_011390411.1	GH63(869-1322)
XP_011390418.1	GH13_25(1108-1560)
XP_011390477.1	GH3(96-321)
XP_011390486.1	AA3_2(57-634)
XP_011390503.1	GH15(131-535)
XP_011390745.1	GT2_Chitin_synth_1(401-559)
XP_011390756.1	GH38(304-560)
XP_011390771.1	GH18(118-463)
XP_011390799.1	AA3_2(39-593)
XP_011390830.1	GT21(84-404)
XP_011390836.1	GH27(149-365)
XP_011390858.1	AA7(73-250)
XP_011390929.1	GT33(46-524)
XP_011391003.1	CE1(153-352)
XP_011391004.1	AA7(64-545)
XP_011391013.1	GT22(24-520)
XP_011391032.1	GH62(30-298)
XP_011391062.1	GT2_Glyco_tranf_2_3(112-329)
XP_011391063.1	GH16_23(110-295)
XP_011391066.1	GH30_3(134-599)
XP_011391070.1	GH5_9(189-491)
XP_011391073.1	GH16_1(453-690)
XP_011391102.1	GH31(401-866)
XP_011391115.1	GH10(103-400)
XP_011391122.1	CE1(31-279)
XP_011391131.1	GT90(232-462)
XP_011391142.1	GH13_8(248-541)
XP_011391216.1	GH16_4(135-483)
XP_011391222.1	GH43_30(17-295)
XP_011391326.1	GH16_1(222-454)
XP_011391358.1	GT2_Glyco_trans_2_3(516-713)
XP_011391368.1	AA3_2(53-628)
XP_011391458.1	GH128(135-359)
XP_011391466.1	GH16_2(265-627)
XP_011391512.1	GT90(388-671)
XP_011391520.1	CE4(162-274)
XP_011391524.1	GT2_Chitin_synth_1(233-405)
XP_011391565.1	GT90(346-638)
XP_011391598.1	PL1_4(436-625)
XP_011391676.1	GH45(33-238)
XP_011391775.1	GH5_16(43-418)
XP_011391789.1	AA10(33-201)
XP_011391813.1	GT2_Chitin_synth_2(456-952)
XP_011391846.1	GH128(71-291)
XP_011391859.1	GT59(212-567)
XP_011391862.1	GH5_9(165-475)
XP_011391864.1	GT76(43-485)
XP_011391930.1	GT39(90-328)
XP_011392009.1	GT66(38-719)
XP_011392118.1	GT39(67-308)
XP_011392135.1	GH5_9(407-717)
XP_011392176.1	AA1(80-478)
XP_011392181.1	GH16_2(178-532)
XP_011392182.1	GH16_2(157-513)
XP_011392183.1	GH16_2(168-524)
XP_011392221.1	AA1_2(175-502)
XP_011392300.1	AA7(70-522)
XP_011392360.1	GH13_40(39-396)
XP_011392414.1	GH92(311-812)
XP_011392434.1	GH76(47-354)
XP_011392435.1	GH3(130-357)
XP_011392438.1	GH17(215-478)
XP_011392447.1	GT22(66-602)
XP_011392454.1	GH5_9(280-523)
XP_011392465.1	CE13(221-392)
XP_011392466.1	GH115(38-712)
XP_011392476.1	GH17(298-559)
XP_011392491.1	CE5(292-446)
XP_011392521.1	GT17(1-191)
XP_011392536.1	GH135(50-318)
XP_011392560.1	GH18(166-522)
XP_011392568.1	GT58(25-382)
XP_011392611.1	GH128(44-264)
XP_011392619.1	GT39(88-332)
XP_011392715.1	GH79(47-512)

## Sheet: Coprinopsis cinerea
jgi|Copci1|10048|CC1G_11897T0	CE4(55-174)
jgi|Copci1|10107|CC1G_12007T0	GT2_Glycos_transf_2(14-193)
jgi|Copci1|10115|CC1G_12015T0	GH13_22(98-505)
jgi|Copci1|10141|CC1G_12049T0	GH13_25(1132-1587)
jgi|Copci1|10180|CC1G_12093T0	GH16_1(102-338)
jgi|Copci1|10221|CC1G_12142T0	CBM13(107-246)
jgi|Copci1|10239|CC1G_12163T0	GT15(60-330)
jgi|Copci1|10276|CC1G_12227T0	GH72(19-333)
jgi|Copci1|10304|CC1G_12261T0	AA3_2(35-585)
jgi|Copci1|10305|CC1G_12262T0	AA3_2(37-535)
jgi|Copci1|10338|CC1G_12305T0	GH47(90-619)
jgi|Copci1|10359|CC1G_12331T0	GH5_22(44-337)
jgi|Copci1|10366|CC1G_12340T0	GT69(159-382)
jgi|Copci1|10382|CC1G_12361T0	GH10(29-332)
jgi|Copci1|10407|CC1G_12388T0	AA9(13-226)
jgi|Copci1|1041|CC1G_01201T0	AA2(60-221)
jgi|Copci1|10426|CC1G_12409T0	GH7(20-457)
jgi|Copci1|10427|CC1G_12410T0	GH7(20-457)
jgi|Copci1|10428|CC1G_12411T0	GH7(20-457)
jgi|Copci1|10438|CC1G_12421T0	AA7(131-351)
jgi|Copci1|10467|CC1G_12457T0	GH11(45-228)
jgi|Copci1|10479|CC1G_12474T0	GH11(38-213)
jgi|Copci1|1055|CC1G_01224T0	AA5_1(118-647)
jgi|Copci1|10632|CC1G_12716T0	CE4(59-179)
jgi|Copci1|10712|CC1G_12850T0	CE1(113-315)
jgi|Copci1|10725|CC1G_12867T0	GH11(45-228)
jgi|Copci1|10742|CC1G_12897T0	CE4(92-213)
jgi|Copci1|1076|CC1G_01253T0	GH128(171-391)
jgi|Copci1|10787|CC1G_12980T0	GH7(20-457)
jgi|Copci1|10810|CC1G_13023T0	CBM21(265-385)
jgi|Copci1|10823|CC1G_13046T0	AA9(62-283)
jgi|Copci1|10916|CC1G_13196T0	AA7(126-343)
jgi|Copci1|10944|CC1G_13244T0	AA9(7-204)
jgi|Copci1|11005|CC1G_13340T0	AA3_2(44-590)
jgi|Copci1|11049|CC1G_13448T0	GH7(20-457)
jgi|Copci1|11050|CC1G_13449T0	GH7(20-206)
jgi|Copci1|11062|CC1G_13471T0	CE15(5-304)
jgi|Copci1|11182|CC1G_13631T0	GT59(41-383)
jgi|Copci1|11215|CC1G_13664T0	GT8(7-261)
jgi|Copci1|11222|CC1G_13671T0	GH3(142-320)
jgi|Copci1|11233|CC1G_13682T0	GH72(19-335)
jgi|Copci1|11246|CC1G_13695T0	GT21(60-317)
jgi|Copci1|1128|CC1G_01310T0	AA7(28-461)
jgi|Copci1|1132|CC1G_01314T0	GH105(104-360)
jgi|Copci1|1133|CC1G_01315T0	GH18(38-412)
jgi|Copci1|11361|CC1G_13810T0	AA3_2(38-599)
jgi|Copci1|11362|CC1G_13811T0	AA3_2(40-604)
jgi|Copci1|11403|CC1G_13852T0	GH85(86-416)
jgi|Copci1|11420|CC1G_13869T0	GT22(18-344)
jgi|Copci1|11421|CC1G_13870T0	GH44(269-698)
jgi|Copci1|11516|CC1G_13965T0	AA9(37-155)
jgi|Copci1|11529|CC1G_13978T0	GT58(33-391)
jgi|Copci1|11552|CC1G_14001T0	PL14_4(194-411)
jgi|Copci1|11670|CC1G_14119T0	GT8(85-348)
jgi|Copci1|11705|CC1G_14154T0	CE9(11-272)
jgi|Copci1|11715|CC1G_14164T0	GT8(54-277)
jgi|Copci1|1173|CC1G_01359T0	GH13_8(231-524)
jgi|Copci1|11983|CC1G_14432T0	CE4(197-314)
jgi|Copci1|11986|CC1G_14435T0	GH13_5(68-402)
jgi|Copci1|11992|CC1G_14441T0	GH5_9(76-385)
jgi|Copci1|12028|CC1G_14477T0	GH24(316-461)
jgi|Copci1|12225|CC1G_14674T0	GH3(35-186)
jgi|Copci1|12229|CC1G_14678T0	GH16_2(188-521)
jgi|Copci1|12347|CC1G_14796T0	GT66(27-709)
jgi|Copci1|12368|CC1G_14817T0	AA9(25-219)
jgi|Copci1|12476|CC1G_14925T0	CE4(49-173)
jgi|Copci1|1247|CC1G_01443T0	AA7(57-256)
jgi|Copci1|12517|CC1G_14966T0	AA3_2(35-597)
jgi|Copci1|12590|CC1G_15039T0	GH131(20-311)
jgi|Copci1|12751|CC1G_15200T0	GH12(93-237)
jgi|Copci1|12810|CC1G_15259T0	GH62(83-366)
jgi|Copci1|12937|CC1G_15386T0	AA3_2(39-606)
jgi|Copci1|12964|CC1G_15413T0	AA3_2(37-522)
jgi|Copci1|12965|CC1G_15414T0	AA3_2(33-597)
jgi|Copci1|13019|CC1G_15468T0	GH16_2(344-724)
jgi|Copci1|1302|CC1G_01509T0	GH28(74-395)
jgi|Copci1|1309|CC1G_01516T0	GH30_7(21-458)
jgi|Copci1|13144|CC1G_15593T0	GT90(749-1088)
jgi|Copci1|1314|CC1G_01522T0	CBM13(51-172)
jgi|Copci1|1322|CC1G_01530T0	GH38(274-530)
jgi|Copci1|13234|CC1G_15683T0	CE4(185-298)
jgi|Copci1|13275|CC1G_15724T0	GT4(217-357)
jgi|Copci1|1328|CC1G_01540T0	AA3_2(33-585)
jgi|Copci1|1330|CC1G_01542T0	AA3_2(33-576)
jgi|Copci1|1332|CC1G_01544T0	AA3_2(35-595)
jgi|Copci1|1333|CC1G_01545T0	AA3_2(34-573)
jgi|Copci1|1334|CC1G_01546T0	AA3_2(37-581)
jgi|Copci1|1336|CC1G_01548T0	AA3_2(33-578)
jgi|Copci1|1344|CC1G_01557T0	CE2(157-361)
jgi|Copci1|1347|CC1G_01563T0	GH79(90-516)
jgi|Copci1|1358|CC1G_01577T0	GH62(81-364)
jgi|Copci1|1359|CC1G_01578T0	GH62(39-323)
jgi|Copci1|1367|CC1G_01586T0	GH18(188-606)
jgi|Copci1|1371|CC1G_01590T0	GH71(88-458)
jgi|Copci1|1404|CC1G_01634T0	GH79(88-483)
jgi|Copci1|1421|CC1G_01652T0	GH43_1(4-321)
jgi|Copci1|1427|CC1G_01658T0	AA3_2(36-603)
jgi|Copci1|1431|CC1G_01665T0	GH16_1(194-435)
jgi|Copci1|1454|CC1G_01691T0	GT1(785-1192)
jgi|Copci1|1501|CC1G_01746T0	GH16_2(207-557)
jgi|Copci1|1505|CC1G_01750T0	PL35(519-703)
jgi|Copci1|1511|CC1G_01758T0	CE1(32-285)
jgi|Copci1|1568|CC1G_01825T0	GT8(6-223)
jgi|Copci1|157|CC1G_00190T0	GH17(119-378)
jgi|Copci1|1595|CC1G_01855T0	CE12(7-201)
jgi|Copci1|1613|CC1G_01873T0	GT22(49-524)
jgi|Copci1|1634|CC1G_01896T0	PL14_5(85-293)
jgi|Copci1|1679|CC1G_01951T0	GT49(181-461)
jgi|Copci1|169|CC1G_00203T0	GT57(3-430)
jgi|Copci1|1701|CC1G_01973T0	GT3(15-656)
jgi|Copci1|1720|CC1G_01992T0	AA9(12-172)
jgi|Copci1|1809|CC1G_02104T0	AA2(45-304)
jgi|Copci1|1888|CC1G_02189T0	AA9(7-213)
jgi|Copci1|1892|CC1G_02194T0	AA9(16-242)
jgi|Copci1|1893|CC1G_02195T0	AA9(12-245)
jgi|Copci1|1900|CC1G_02204T0	GT35(145-874)
jgi|Copci1|1919|CC1G_02226T0	GT69(124-367)
jgi|Copci1|194|CC1G_00236T0	GH47(80-509)
jgi|Copci1|1950|CC1G_02260T0	AA2(119-357)
jgi|Copci1|2052|CC1G_02369T0	GT2_Glyco_tranf_2_3(52-284)
jgi|Copci1|2065|CC1G_02382T0	CE3(27-219)
jgi|Copci1|2123|CC1G_02449T0	AA1_1(33-337)
jgi|Copci1|2137|CC1G_02464T0	GH5_9(234-540)
jgi|Copci1|218|CC1G_00268T0	GH2(11-688)
jgi|Copci1|2194|CC1G_02533T0	AA1_1(31-335)
jgi|Copci1|2197|CC1G_02536T0	GH10(126-372)
jgi|Copci1|2198|CC1G_02537T0	GH10(88-207)
jgi|Copci1|2199|CC1G_02538T0	CE16(20-305)
jgi|Copci1|2215|CC1G_02554T0	GH16_19(114-279)
jgi|Copci1|2224|CC1G_02571T0	CE4(54-165)
jgi|Copci1|222|CC1G_00272T0	GT2_Chitin_synth_1(205-376)
jgi|Copci1|2255|CC1G_02603T0	GH16_1(70-302)
jgi|Copci1|2256|CC1G_02604T0	GH16_1(62-295)
jgi|Copci1|2257|CC1G_02605T0	GH16_1(66-301)
jgi|Copci1|2258|CC1G_02606T0	GH16_1(77-311)
jgi|Copci1|2275|CC1G_02625T0	GH105(136-380)
jgi|Copci1|2315|CC1G_02670T0	GH105(133-329)
jgi|Copci1|2336|CC1G_02693T0	AA9(8-205)
jgi|Copci1|2457|CC1G_02838T0	GH13_40(36-397)
jgi|Copci1|2478|CC1G_02860T0	GH5_30(44-283)
jgi|Copci1|2496|CC1G_02880T0	GH13_40(35-189)
jgi|Copci1|2539|CC1G_02937T0	PL4_1(99-361)
jgi|Copci1|2544|CC1G_02942T0	GH16_2(295-641)
jgi|Copci1|254|CC1G_00306T0	CE4(146-260)
jgi|Copci1|2609|CC1G_03016T0	GH71(280-660)
jgi|Copci1|2629|CC1G_03040T0	GH24(125-265)
jgi|Copci1|2631|CC1G_03042T0	GH24(95-236)
jgi|Copci1|2635|CC1G_03047T0	GH24(114-255)
jgi|Copci1|2637|CC1G_03049T0	GH24(110-251)
jgi|Copci1|2641|CC1G_03053T0	AA9(65-284)
jgi|Copci1|2652|CC1G_03067T0	AA9(50-252)
jgi|Copci1|2660|CC1G_03076T0	GH24(113-255)
jgi|Copci1|2678|CC1G_03095T0	GT2_Chitin_synth_1(282-444)
jgi|Copci1|2700|CC1G_03120T0	AA9(113-322)
jgi|Copci1|2701|CC1G_03121T0	GH2(8-835)
jgi|Copci1|2812|CC1G_03252T0	GH18(37-390)
jgi|Copci1|2826|CC1G_03267T0	CE1(37-230)
jgi|Copci1|2843|CC1G_03284T0	GH16_23(88-266)
jgi|Copci1|2860|CC1G_03304T0	GH63(623-1077)
jgi|Copci1|2883|CC1G_03329T0	AA5_1(33-590)
jgi|Copci1|2886|CC1G_03332T0	GH92(292-773)
jgi|Copci1|2951|CC1G_03407T0	GH37(80-522)
jgi|Copci1|2954|CC1G_03411T0	GT4(430-591)
jgi|Copci1|2961|CC1G_03420T0	GH20(171-499)
jgi|Copci1|2965|CC1G_03425T0	GH20(177-521)
jgi|Copci1|2976|CC1G_03440T0	GT1(665-1077)
jgi|Copci1|3013|CC1G_03477T0	GH79(55-448)
jgi|Copci1|3040|CC1G_03507T0	GH53(24-345)
jgi|Copci1|3057|CC1G_03525T0	AA9(5-217)
jgi|Copci1|3058|CC1G_03526T0	AA9(5-216)
jgi|Copci1|3061|CC1G_03529T0	AA9(7-215)
jgi|Copci1|3077|CC1G_03546T0	GT22(37-408)
jgi|Copci1|3144|CC1G_03616T0	GT90(402-666)
jgi|Copci1|3178|CC1G_03654T0	PL38(110-254)
jgi|Copci1|3250|CC1G_03729T0	GT33(1-483)
jgi|Copci1|3289|CC1G_03773T0	GH43_24(43-280)
jgi|Copci1|328|CC1G_00390T0	GT32(79-160)
jgi|Copci1|3298|CC1G_03784T0	GH3(36-249)
jgi|Copci1|3327|CC1G_03818T0	GH63(575-790)
jgi|Copci1|3409|CC1G_03906T0	GT4(494-668)
jgi|Copci1|341|CC1G_00406T0	GH18(132-565)
jgi|Copci1|3423|CC1G_03922T0	CE5(31-198)
jgi|Copci1|3424|CC1G_03923T0	GT28(3-128)
jgi|Copci1|3435|CC1G_03936T0	AA1_1(37-326)
jgi|Copci1|3439|CC1G_03940T0	AA1_1(34-308)
jgi|Copci1|3440|CC1G_03941T0	AA3_2(40-585)
jgi|Copci1|3443|CC1G_03945T0	AA3(32-496)
jgi|Copci1|3444|CC1G_03946T0	AA1_1(33-337)
jgi|Copci1|3523|CC1G_04039T0	AA6(7-199)
jgi|Copci1|3530|CC1G_04051T0	GH16_1(175-364)
jgi|Copci1|3537|CC1G_04059T0	GH5_11(81-406)
jgi|Copci1|3622|CC1G_04162T0	CE4(51-243)
jgi|Copci1|3625|CC1G_04165T0	GH5_50(136-434)
jgi|Copci1|3626|CC1G_04166T0	GH6(51-359)
jgi|Copci1|3628|CC1G_04168T0	CE1(200-408)
jgi|Copci1|3637|CC1G_04177T0	GH11(50-230)
jgi|Copci1|3670|CC1G_04214T0	CE16(20-284)
jgi|Copci1|3686|CC1G_04235T0	GT15(75-173)
jgi|Copci1|3701|CC1G_04252T0	GT48(741-1508)
jgi|Copci1|3703|CC1G_04257T0	GH5_30(51-280)
jgi|Copci1|370|CC1G_00437T0	GH9(53-505)
jgi|Copci1|3710|CC1G_04265T0	GT15(53-322)
jgi|Copci1|3780|CC1G_04342T0	GT25(300-589)
jgi|Copci1|3831|CC1G_04407T0	GH18(26-298)
jgi|Copci1|3899|CC1G_04496T0	GT2_
jgi|Copci1|3919|CC1G_04516T0	GH31(356-812)
jgi|Copci1|3941|CC1G_04542T0	GH16_2(292-452)
jgi|Copci1|3991|CC1G_04604T0	GH5_9(360-668)
jgi|Copci1|3992|CC1G_04605T0	GH5_9(269-575)
jgi|Copci1|4026|CC1G_04646T0	GH10(20-325)
jgi|Copci1|4027|CC1G_04647T0	GH10(20-305)
jgi|Copci1|402|CC1G_00471T0	GH125(73-483)
jgi|Copci1|4035|CC1G_04656T0	GH71(31-429)
jgi|Copci1|4079|CC1G_04706T0	GH128(58-283)
jgi|Copci1|4084|CC1G_04712T0	AA5(483-1001)
jgi|Copci1|4085|CC1G_04713T0	GT2_Glyco_trans_2_3(494-711)
jgi|Copci1|4086|CC1G_04714T0	GH16_4(336-579)
jgi|Copci1|4157|CC1G_04800T0	CE15(41-358)+CBM1(427-454)
jgi|Copci1|4161|CC1G_04804T0	GT4(227-420)
jgi|Copci1|4193|CC1G_04848T0	AA9(7-216)
jgi|Copci1|4194|CC1G_04849T0	AA9(7-216)
jgi|Copci1|4204|CC1G_04862T0	GH31(225-750)
jgi|Copci1|4212|CC1G_04870T0	GH18(73-422)
jgi|Copci1|4217|CC1G_04876T0	GH31(265-801)
jgi|Copci1|4231|CC1G_04892T0	AA7(131-348)
jgi|Copci1|4239|CC1G_04900T0	GH3(38-247)
jgi|Copci1|4253|CC1G_04917T0	AA9(7-224)
jgi|Copci1|4259|CC1G_04923T0	AA7(148-333)
jgi|Copci1|4322|CC1G_04997T0	GH15(48-456)+CBM20(488-573)
jgi|Copci1|4386|CC1G_05087T0	AA7(137-331)
jgi|Copci1|4388|CC1G_05089T0	GH5_9(331-639)
jgi|Copci1|4435|CC1G_05144T0	GH13_1(58-351)
jgi|Copci1|4496|CC1G_05212T0	GH105(48-391)
jgi|Copci1|4497|CC1G_05213T0	GH105(50-334)
jgi|Copci1|4528|CC1G_05246T0	CBM13(171-272)
jgi|Copci1|4529|CC1G_05247T0	GH1(5-489)
jgi|Copci1|4563|CC1G_05285T0	GH18(54-421)
jgi|Copci1|4567|CC1G_05291T0	GH18(87-452)
jgi|Copci1|4571|CC1G_05295T0	GH51(158-471)
jgi|Copci1|4579|CC1G_05304T0	PL4_1(20-520)
jgi|Copci1|4623|CC1G_05356T0	PL14_4(65-285)
jgi|Copci1|4643|CC1G_05382T0	AA9(8-204)
jgi|Copci1|4644|CC1G_05383T0	AA9(8-206)
jgi|Copci1|4649|CC1G_05389T0	GH145(48-346)
jgi|Copci1|4669|CC1G_05413T0	GH5_9(296-603)
jgi|Copci1|4673|CC1G_05418T0	AA3_2(33-575)
jgi|Copci1|4681|CC1G_05428T0	GH28(78-423)
jgi|Copci1|4683|CC1G_05430T0	CE5(28-226)
jgi|Copci1|4706|CC1G_05454T0	GT8(224-458)
jgi|Copci1|471|CC1G_00550T0	AA14(32-289)
jgi|Copci1|4751|CC1G_05510T0	AA7(194-411)
jgi|Copci1|4757|CC1G_05516T0	CBM21(38-128)+GH13_32(350-649)
jgi|Copci1|4761|CC1G_05520T0	AA7(126-346)
jgi|Copci1|481|CC1G_00563T0	GH128(130-344)
jgi|Copci1|4953|CC1G_05748T0	CE15(79-187)
jgi|Copci1|4978|CC1G_05774T0	GH47(130-610)
jgi|Copci1|5024|CC1G_05827T0	AA9(11-224)
jgi|Copci1|5044|CC1G_05848T0	CE15(43-380)
jgi|Copci1|5049|CC1G_05856T0	CE15(110-430)
jgi|Copci1|5050|CC1G_05857T0	CE15(110-429)
jgi|Copci1|5052|CC1G_05859T0	CE15(44-416)
jgi|Copci1|5059|CC1G_05866T0	GT2_Chitin_synth_1(168-340)
jgi|Copci1|5146|CC1G_05965T0	AA1_1(191-493)
jgi|Copci1|5153|CC1G_05972T0	AA1_1(37-342)
jgi|Copci1|5176|CC1G_05998T0	AA1_1(37-341)
jgi|Copci1|5183|CC1G_06005T0	CE16(37-296)
jgi|Copci1|5197|CC1G_06019T0	AA1_1(41-344)
jgi|Copci1|5231|CC1G_06060T0	PL14(116-307)
jgi|Copci1|5236|CC1G_06067T0	PL14_4(85-300)
jgi|Copci1|5237|CC1G_06068T0	PL14_4(210-430)
jgi|Copci1|5241|CC1G_06072T0	GH79(91-488)
jgi|Copci1|5243|CC1G_06074T0	CE4(39-160)
jgi|Copci1|5291|CC1G_06131T0	CBM21(287-389)
jgi|Copci1|5322|CC1G_06169T0	AA14(19-286)
jgi|Copci1|536|CC1G_00625T0	GH47(125-607)
jgi|Copci1|5397|CC1G_06262T0	GH79(45-406)
jgi|Copci1|5412|CC1G_06278T0	PL3_2(34-216)
jgi|Copci1|5413|CC1G_06279T0	PL3_2(37-225)
jgi|Copci1|542|CC1G_00631T0	GT2_Chitin_synth_2(656-1178)
jgi|Copci1|5449|CC1G_06324T0	GH5_5(184-356)
jgi|Copci1|5490|CC1G_06378T0	GH43_14(1-291)
jgi|Copci1|5493|CC1G_06381T0	GT90(367-635)
jgi|Copci1|5551|CC1G_06451T0	GT2_Glyco_trans_2_3(629-841)
jgi|Copci1|5552|CC1G_06452T0	GH16_4(315-667)
jgi|Copci1|5555|CC1G_06455T0	AA3_2(30-577)
jgi|Copci1|5558|CC1G_06458T0	CE16(47-306)
jgi|Copci1|5563|CC1G_06463T0	GH71(1-353)
jgi|Copci1|5576|CC1G_06476T0	AA3_2(30-591)
jgi|Copci1|5606|CC1G_06510T0	AA5_1(21-618)
jgi|Copci1|5610|CC1G_06514T0	GT90(345-612)
jgi|Copci1|5647|CC1G_06563T0	GH5_9(86-392)
jgi|Copci1|5648|CC1G_06564T0	GH5_9(84-391)
jgi|Copci1|5704|CC1G_06628T0	GT2_Chitin_synth_1(176-335)
jgi|Copci1|5721|CC1G_06647T0	GT39(83-322)
jgi|Copci1|5747|CC1G_06678T0	PL35(519-704)
jgi|Copci1|5766|CC1G_06700T0	GH92(328-826)
jgi|Copci1|5794|CC1G_06734T0	PL8_4(354-577)
jgi|Copci1|5824|CC1G_06771T0	GH5_7(65-385)
jgi|Copci1|587|CC1G_00686T0	AA1_1(46-295)
jgi|Copci1|5916|CC1G_06868T0	GH16_1(72-285)
jgi|Copci1|591|CC1G_00690T0	AA1_1(41-341)
jgi|Copci1|5989|CC1G_06945T0	CE1(40-266)
jgi|Copci1|5999|CC1G_06959T0	GH152(27-257)
jgi|Copci1|6000|CC1G_06960T0	GH152(27-253)
jgi|Copci1|6001|CC1G_06961T0	GT48(758-1529)
jgi|Copci1|6011|CC1G_06971T0	GH152(27-257)
jgi|Copci1|6025|CC1G_06987T0	GH92(412-764)
jgi|Copci1|6057|CC1G_07029T0	GH30_3(57-443)
jgi|Copci1|6110|CC1G_07090T0	GH37(150-721)
jgi|Copci1|6174|CC1G_07166T0	GH131(21-252)
jgi|Copci1|6187|CC1G_07179T0	AA9(7-229)
jgi|Copci1|6207|CC1G_07201T0	GH15(51-449)+CBM20(483-562)
jgi|Copci1|6301|CC1G_07313T0	GH55(42-783)
jgi|Copci1|6371|CC1G_07396T0	GT76(29-421)
jgi|Copci1|6375|CC1G_07400T0	GT2_Chitin_synth_2(445-945)
jgi|Copci1|6439|CC1G_07479T0	AA9(8-216)
jgi|Copci1|6440|CC1G_07480T0	AA9(5-247)
jgi|Copci1|6442|CC1G_07482T0	CE5(30-199)
jgi|Copci1|6447|CC1G_07487T0	GT20(92-592)
jgi|Copci1|6450|CC1G_07491T0	GH10(41-384)
jgi|Copci1|6466|CC1G_07510T0	AA12(35-435)
jgi|Copci1|6470|CC1G_07514T0	GT69(151-389)
jgi|Copci1|6471|CC1G_07515T0	CE17(152-297)
jgi|Copci1|6514|CC1G_07571T0	GT20(205-512)
jgi|Copci1|6536|CC1G_07595T0	AA3_2(299-658)
jgi|Copci1|6539|CC1G_07600T0	AA3_2(251-619)
jgi|Copci1|6541|CC1G_07602T0	GH17(256-530)
jgi|Copci1|6562|CC1G_07624T0	AA9(7-236)
jgi|Copci1|6572|CC1G_07634T0	AA9(20-241)
jgi|Copci1|6574|CC1G_07636T0	AA5_1(21-620)
jgi|Copci1|657|CC1G_00770T0	GT2_Glycos_transf_2(66-281)
jgi|Copci1|6585|CC1G_07648T0	PL14_4(63-279)
jgi|Copci1|6616|CC1G_07683T0	GT69(2-232)
jgi|Copci1|6626|CC1G_07698T0	PL35(523-709)
jgi|Copci1|6656|CC1G_07730T0	GH16_2(191-541)
jgi|Copci1|6666|CC1G_07740T0	GH16_2(194-548)
jgi|Copci1|6696|CC1G_07780T0	AA7(76-307)
jgi|Copci1|6765|CC1G_07862T0	AA3_3(2-598)
jgi|Copci1|6833|CC1G_07940T0	GT15(73-343)
jgi|Copci1|6848|CC1G_07957T0	GH5_9(260-566)
jgi|Copci1|6850|CC1G_07959T0	GT15(73-343)
jgi|Copci1|6855|CC1G_07964T0	AA3_3(5-618)
jgi|Copci1|6892|CC1G_08008T0	GH5_9(378-576)
jgi|Copci1|6895|CC1G_08011T0	AA14(32-300)
jgi|Copci1|6902|CC1G_08018T0	AA14(28-294)
jgi|Copci1|6912|CC1G_08030T0	AA7(133-304)
jgi|Copci1|6939|CC1G_08058T0	CBM13(41-133)
jgi|Copci1|6947|CC1G_08066T0	CBM13(28-119)
jgi|Copci1|6948|CC1G_08067T0	CBM13(35-155)
jgi|Copci1|7040|CC1G_08171T0	AA7(31-255)
jgi|Copci1|7114|CC1G_08258T0	GH11(38-211)
jgi|Copci1|711|CC1G_00834T0	GT39(67-309)
jgi|Copci1|7130|CC1G_08276T0	GH6(55-357)
jgi|Copci1|7131|CC1G_08277T0	GH6(56-366)
jgi|Copci1|7138|CC1G_08284T0	GH5_9(198-503)
jgi|Copci1|7154|CC1G_08308T0	GT39(76-314)
jgi|Copci1|7247|CC1G_08425T0	AA3_2(21-533)
jgi|Copci1|7275|CC1G_08455T0	AA9(19-232)
jgi|Copci1|7290|CC1G_08481T0	AA3_2(62-433)
jgi|Copci1|7298|CC1G_08490T0	AA3_2(33-583)
jgi|Copci1|7344|CC1G_08568T0	CBM21(10-102)
jgi|Copci1|7345|CC1G_08570T0	GT24(1265-1508)
jgi|Copci1|7356|CC1G_08583T0	AA9(10-174)
jgi|Copci1|7360|CC1G_08587T0	AA1_1(37-342)
jgi|Copci1|7363|CC1G_08591T0	AA1_1(147-346)
jgi|Copci1|7370|CC1G_08598T0	CBM13(190-312)
jgi|Copci1|738|CC1G_00864T0	GH16_1(92-325)
jgi|Copci1|7469|CC1G_08721T0	GH3(150-353)
jgi|Copci1|7471|CC1G_08724T0	GH3(237-439)
jgi|Copci1|7472|CC1G_08725T0	GH16_2(185-559)
jgi|Copci1|7473|CC1G_08726T0	GH16_2(124-481)
jgi|Copci1|7474|CC1G_08727T0	AA3_2(13-606)
jgi|Copci1|7503|CC1G_08761T0	GH16_2(161-515)
jgi|Copci1|7504|CC1G_08762T0	GH16_2(181-572)
jgi|Copci1|7512|CC1G_08772T0	CBM21(489-600)
jgi|Copci1|7529|CC1G_08790T0	CBM1(26-53)+CE3(99-281)
jgi|Copci1|7658|CC1G_08946T0	GH11(105-286)
jgi|Copci1|7707|CC1G_09005T0	GH47(77-605)
jgi|Copci1|7714|CC1G_09013T0	CE4(232-348)
jgi|Copci1|7718|CC1G_09017T0	GT90(362-728)
jgi|Copci1|7750|CC1G_09057T0	CE4(42-157)
jgi|Copci1|7755|CC1G_09062T0	CE4(96-216)
jgi|Copci1|7822|CC1G_09146T0	GH3(110-310)
jgi|Copci1|7863|CC1G_09195T0	GH5_12(29-572)
jgi|Copci1|7866|CC1G_09198T0	GT1(244-538)
jgi|Copci1|7925|CC1G_09263T0	AA1_1(39-340)
jgi|Copci1|7949|CC1G_09291T0	AA7(60-279)
jgi|Copci1|7950|CC1G_09292T0	AA7(58-267)
jgi|Copci1|7970|CC1G_09314T0	GH5_7(125-405)
jgi|Copci1|7990|CC1G_09340T0	GH5_7(62-347)
jgi|Copci1|8008|CC1G_09360T0	CE15(80-402)
jgi|Copci1|8013|CC1G_09365T0	CE5(46-215)
jgi|Copci1|8071|CC1G_09442T0	GH115(38-680)
jgi|Copci1|8103|CC1G_09477T0	GH1(6-489)
jgi|Copci1|8120|CC1G_09499T0	AA12(171-571)
jgi|Copci1|8136|CC1G_09518T0	AA12(236-633)
jgi|Copci1|8139|CC1G_09521T0	PL38(77-303)
jgi|Copci1|8141|CC1G_09523T0	AA12(66-228)
jgi|Copci1|8142|CC1G_09524T0	AA12(240-643)
jgi|Copci1|8143|CC1G_09525T0	AA12(243-647)
jgi|Copci1|8144|CC1G_09526T0	AA9(9-229)
jgi|Copci1|8151|CC1G_09533T0	GH5_12(73-588)
jgi|Copci1|8153|CC1G_09535T0	AA12(257-545)
jgi|Copci1|8214|CC1G_09609T0	AA1_1(39-340)
jgi|Copci1|8215|CC1G_09611T0	AA1_1(39-344)
jgi|Copci1|8218|CC1G_09614T0	AA1_1(34-327)
jgi|Copci1|8222|CC1G_09620T0	GT15(33-133)
jgi|Copci1|8262|CC1G_09668T0	CE5(31-198)
jgi|Copci1|8338|CC1G_09770T0	AA3_2(59-675)
jgi|Copci1|8354|CC1G_09789T0	AA3_2(12-575)
jgi|Copci1|8355|CC1G_09790T0	AA3_2(34-591)
jgi|Copci1|839|CC1G_00973T0	CE4(39-136)
jgi|Copci1|842|CC1G_00977T0	GH43_5(35-311)
jgi|Copci1|8463|CC1G_09921T0	GH18(51-352)
jgi|Copci1|8465|CC1G_09923T0	AA8(7-760)
jgi|Copci1|8486|CC1G_09949T0	AA9(9-223)
jgi|Copci1|8548|CC1G_10029T0	AA9(9-218)
jgi|Copci1|8593|CC1G_10075T0	CBM13(5-114)
jgi|Copci1|8594|CC1G_10077T0	CBM13(111-249)
jgi|Copci1|8599|CC1G_10083T0	CBM13(5-107)
jgi|Copci1|863|CC1G_01001T0	GH47(67-567)
jgi|Copci1|8690|CC1G_10192T0	GH16_4(272-612)
jgi|Copci1|8691|CC1G_10193T0	GT2_Glyco_trans_2_3(544-757)
jgi|Copci1|8787|CC1G_10314T0	GT90(318-621)
jgi|Copci1|8823|CC1G_10353T0	AA5_1(37-592)
jgi|Copci1|8836|CC1G_10369T0	GH5_9(284-590)
jgi|Copci1|887|CC1G_01028T0	AA2(69-240)
jgi|Copci1|8902|CC1G_10446T0	AA3_2(48-637)
jgi|Copci1|8948|CC1G_10511T0	CE4(226-339)
jgi|Copci1|896|CC1G_01039T0	GT50(191-464)
jgi|Copci1|9012|CC1G_10582T0	GH5_22(40-344)
jgi|Copci1|9030|CC1G_10603T0	CBM13(176-276)
jgi|Copci1|9031|CC1G_10604T0	AA9(8-203)
jgi|Copci1|9032|CC1G_10605T0	GH6(55-356)
jgi|Copci1|9050|CC1G_10632T0	AA7(29-236)
jgi|Copci1|9051|CC1G_10633T0	AA7(28-454)
jgi|Copci1|9087|CC1G_10674T0	CE16(120-246)
jgi|Copci1|9144|CC1G_10743T0	CE4(46-163)
jgi|Copci1|9290|CC1G_10935T0	GH128(149-367)
jgi|Copci1|9336|CC1G_10992T0	GT2_Chitin_synth_2(1440-1801)
jgi|Copci1|9365|CC1G_11025T0	GH30_3(46-330)
jgi|Copci1|9391|CC1G_11053T0	GT69(66-322)
jgi|Copci1|9400|CC1G_11067T0	GH47(50-511)
jgi|Copci1|9405|CC1G_11072T0	GH16_1(215-446)
jgi|Copci1|9431|CC1G_11098T0	PL1_7(84-260)
jgi|Copci1|9435|CC1G_11102T0	GH85(77-417)
jgi|Copci1|944|CC1G_01092T0	GH16_2(198-552)
jgi|Copci1|9511|CC1G_11193T0	GH28(116-421)
jgi|Copci1|9517|CC1G_11199T0	AA7(40-217)
jgi|Copci1|9570|CC1G_11270T0	GT2_Chitin_synth_2(1429-1936)
jgi|Copci1|9583|CC1G_11283T0	GH47(46-497)
jgi|Copci1|959|CC1G_01107T0	GH6(120-415)
jgi|Copci1|9647|CC1G_11355T0	AA7(134-359)
jgi|Copci1|9651|CC1G_11359T0	AA6(7-208)
jgi|Copci1|9652|CC1G_11360T0	AA6(5-200)
jgi|Copci1|9663|CC1G_11372T0	GH154(20-369)
jgi|Copci1|9708|CC1G_11430T0	AA3_2(16-569)
jgi|Copci1|9721|CC1G_11447T0	GH16_1(88-319)
jgi|Copci1|9754|CC1G_11503T0	CE5(31-198)
jgi|Copci1|9757|CC1G_11507T0	GH5_50(148-429)
jgi|Copci1|9761|CC1G_11511T0	GH88(64-382)
jgi|Copci1|9785|CC1G_11541T0	GH16_1(66-303)
jgi|Copci1|9806|CC1G_11562T0	AA3(16-546)
jgi|Copci1|9878|CC1G_11662T0	GT22(7-404)
jgi|Copci1|9880|CC1G_11664T0	AA9(8-225)
jgi|Copci1|9902|CC1G_11695T0	GH15(42-449)+CBM20(483-567)
jgi|Copci1|9917|CC1G_11710T0	GT57(3-486)
jgi|Copci1|9931|CC1G_11726T0	GT20(216-705)
jgi|Copci1|9988|CC1G_11813T0	CE3(26-218)

[truncated: 10 more sheets: Dichomitus squalens, Phanerochaete chrysosporium, Laccaria bicolor, Agaricus bisporus, Pleurotus ostreatus, Schizophyllum commune, Gloeophyllum trabeum, Wolfiporia cocos, Lentinula edodes, Fomitopsis pinicola]
